# Supplementary material for: Gustatory thalamic neurons mediate aversive behaviors
Source: Nat Commun. 2025 Sep 26;16:8517. doi: 10.1038/s41467-025-63464-5 (PMC12475432; doi:10.1038/s41467-025-63464-5)
Supplement: Supplementary file 8 — Source Data [file 41467_2025_63464_MOESM8_ESM.xlsx]

## Sheet: Fig. 1
Figure 1
Fig. 1e	Cck/Oprm1 (n=21)	100	100	100	100	100	100	100	100	100	99.4737	100	100	100	98.6667	99.2366	100	100	100	100	100	100
	Oprm1/Cck (n=21)	100	100	100	100	100	98.0952	99.3197	100	100	100	99.1736	100	98.7421	100	100	97.4026	100	100	98.9362	100	100
Fig. 1g	Cck/DAPI (n=21)	51.0121	63.2231	40.1409	54.0741	49.0741	38.6029	55.4717	58.0882	39.5833	60.5769	67.2222	62.3529	55.2083	65.7778	63.1068	44.7674	48.0519	49.5146	47.9592	52.6316	43.6747
	Oprm1/DAPI (n=21)	51.0121	63.2231	40.1409	54.0741	49.0741	37.8676	55.0943	58.0882	39.5833	60.8974	66.6667	62.3529	54.5139	66.6667	63.5922	43.6046	48.0519	49.5146	47.449	52.6316	43.6747
Fig. 1h	mCherry (n=9)	0	0	1.75439	1.36986	0	1.90476	0	0	0
	hM3Dq (n=12)	22.7513	12.3967	20.7547	11.3208	16.2162	10.7692	25.974	31.0811	19.6078	15.9574	20	13.7931
Fig. 1m	Cckcre (n=13)	519.2	129.9	66.5	382.4	10.1	41.8	23	286.7	14.4	90.7	106.2	145.9	172.4
	Oprm1cre (n=43)	86.5	37.5	22.8	95.9	189	64.8	56	15.3	21.5	212.1	21.1	28.8	93	198.2	135.4	39.8	518	199.3	131.2	288.6	112.6	190.1	433.4	261.4	88.5	193.7	7.7	482.9	69.1	335.8	44.4	47.5	34.9	132.3	418.6	115.2	47	184.9	301.3	80.9	482.4	64.1	645.2

## Sheet: Fig. 2
Figure 2
Fig. 2b		Trial ID
Clapping	Time (s)	1	2	3	4	5	6	7	8	9	10	11	12
	-10	0.019404	0.435824	0.607068	-0.12559	-0.13164	0.139024	0.257849	-0.5092	0.542589	0.555944	-0.1813	-0.08102
	-9.9	0.015923	0.326768	0.462308	-0.14752	-0.09149	0.105993	0.212764	-0.4973	0.395571	0.610417	-0.19053	-0.06727
	-9.8	-0.03676	0.172707	0.276125	-0.11821	-0.11056	0.075478	0.181156	-0.49108	0.309425	0.453103	-0.22225	-0.08702
	-9.7	-0.03353	0.169734	0.293301	-0.049	-0.15349	0.07202	0.207149	-0.49377	0.23612	0.398349	-0.19431	-0.04511
	-9.6	-0.02091	0.235422	0.362674	0.022893	-0.17819	0.124133	0.18826	-0.49736	0.266258	0.259668	-0.15876	0.068056
	-9.5	0.051421	0.260662	0.420661	0.042276	-0.17853	0.155925	0.143289	-0.52417	0.238214	0.231932	-0.11064	0.124054
	-9.4	0.105489	0.25021	0.453833	0.036613	-0.19413	0.201341	0.083803	-0.57167	0.195664	0.193612	-0.11279	0.10527
	-9.3	0.044474	0.203876	0.360739	0.013099	-0.18064	0.112977	0.070991	-0.57188	0.086481	0.199857	-0.11948	0.091511
	-9.2	0.007243	0.222373	0.230337	0.027712	-0.13755	0.119783	0.096174	-0.54564	0.039885	0.216458	-0.13833	0.131333
	-9.1	-0.10441	0.320265	0.111779	0.074695	-0.11929	0.173842	0.12333	-0.47945	-0.03717	0.167058	-0.14341	0.21628
	-9	-0.19341	0.328857	0.165064	0.124408	-0.11869	0.209981	0.107953	-0.47316	-0.09603	0.189524	-0.1771	0.227947
	-8.9	-0.22078	0.383222	0.312406	0.148719	-0.14433	0.230634	0.156763	-0.44004	-0.12536	0.077915	-0.19976	0.250883
	-8.8	-0.16432	0.340781	0.441258	0.139152	-0.10424	0.129801	0.19931	-0.42186	-0.03967	0.109144	-0.27416	0.183132
	-8.7	-0.12027	0.379341	0.473195	0.139458	-0.09502	0.109974	0.207131	-0.4071	0.103775	0.149465	-0.3116	0.143679
	-8.6	-0.14312	0.350414	0.38993	0.136672	-0.06375	0.033161	0.189363	-0.36875	0.248252	0.234011	-0.22235	0.178154
	-8.5	-0.19691	0.279112	0.337612	0.121909	0.004022	-0.02532	0.12739	-0.24105	0.293795	0.165008	-0.01124	0.24695
	-8.4	-0.22181	0.240308	0.21245	0.083304	0.080891	-0.05493	0.15624	-0.18661	0.250488	0.057952	0.125917	0.35959
	-8.3	-0.12276	0.288413	0.166313	0.074932	0.088316	-0.08489	0.160567	-0.19941	0.185065	0.052257	0.143702	0.297079
	-8.2	-0.00428	0.322933	0.149219	0.101541	0.014291	-0.06734	0.212853	-0.22968	0.140594	0.105121	0.059864	0.189274
	-8.1	0.17461	0.329758	0.177236	0.118196	-0.10634	-0.07165	0.174864	-0.23759	0.087736	0.06097	0.015981	-0.01932
	-8	0.158263	0.319158	0.24539	0.092938	-0.15924	-0.02177	0.106113	-0.16089	0.050217	0.000546	0.013563	-0.04291
	-7.9	0.142743	0.330665	0.270458	0.035085	-0.2175	-0.03252	0.076432	-0.1568	0.062216	-0.01288	0.021995	-0.15745
	-7.8	0.04472	0.3465	0.270843	0.031682	-0.25235	-0.05252	0.092255	-0.10615	0.049779	0.118254	0.014407	-0.12238
	-7.7	0.046265	0.336091	0.136867	0.037487	-0.30057	-0.11359	0.141864	-0.09862	0.03126	0.183214	-0.05436	-0.14089
	-7.6	0.053016	0.393468	0.137613	0.075449	-0.32684	-0.12554	0.086652	-0.05856	0.068667	0.345269	-0.16954	0.060583
	-7.5	0.088051	0.330216	0.069142	0.123161	-0.35865	-0.12538	-0.02039	0.014895	0.166546	0.363649	-0.22328	0.16375
	-7.4	0.094129	0.259584	0.176674	0.168368	-0.34937	-0.11665	-0.02261	0.076085	0.270121	0.408953	-0.20036	0.143931
	-7.3	0.028084	0.148343	0.186641	0.200116	-0.33161	-0.09329	0.017108	0.093758	0.334575	0.26141	-0.1194	0.060787
	-7.2	0.007634	0.177814	0.290869	0.200309	-0.29547	-0.13982	0.021974	0.110802	0.361903	0.195622	-0.06411	-0.0033
	-7.1	-0.05196	0.187733	0.277465	0.191853	-0.28415	-0.21517	-0.06188	0.154503	0.40653	0.161222	-0.01914	0.063141
	-7	-0.07674	0.187915	0.290952	0.203298	-0.31031	-0.24757	-0.08848	0.221276	0.385871	0.223235	0.091974	0.157181
	-6.9	-0.13858	0.160427	0.283009	0.169004	-0.33857	-0.2007	-0.02868	0.313509	0.383291	0.171924	0.187344	0.199025
	-6.8	-0.23553	0.140784	0.268244	0.133155	-0.39138	-0.12454	-0.00031	0.386647	0.315285	0.189244	0.198096	0.114588
	-6.7	-0.18105	0.092408	0.194776	0.045018	-0.3991	-0.12832	-0.03901	0.482826	0.270723	0.09265	0.186418	-0.0365
	-6.6	-0.1319	0.086465	0.212322	-0.03776	-0.36223	-0.0644	-0.06453	0.459857	0.197099	0.043638	0.224512	-0.18825
	-6.5	0.04067	0.050608	0.207154	-0.11283	-0.28062	-0.0637	-0.11132	0.374017	0.158031	-0.02072	0.316115	-0.22446
	-6.4	0.099764	0.077629	0.232622	-0.1289	-0.24377	-0.07902	-0.08618	0.27878	0.07928	-0.01187	0.349506	-0.31524
	-6.3	0.23534	0.044155	0.108789	-0.12148	-0.21385	-0.16799	-0.07252	0.201188	0.09908	0.001381	0.321918	-0.23179
	-6.2	0.257874	0.071922	0.062643	-0.08608	-0.19869	-0.24648	0.00485	0.171735	0.071622	0.016493	0.230404	-0.14217
	-6.1	0.308569	0.133062	-0.0634	-0.01724	-0.17187	-0.2179	-0.04402	0.130599	0.042543	0.014679	0.143744	0.021881
	-6	0.123874	0.243217	-0.15168	0.043638	-0.16369	-0.20555	-0.11226	0.179692	-0.00224	0.066584	0.043618	0.037141
	-5.9	0.019403	0.350843	-0.08835	0.08539	-0.18697	-0.18516	-0.10938	0.221518	-0.0317	-0.00865	-0.04236	-0.02298
	-5.8	-0.14287	0.385988	-0.00216	0.066949	-0.15082	-0.23195	-0.09755	0.325326	-0.0216	-0.03147	-0.10496	-0.07389
	-5.7	-0.15874	0.337673	0.117672	0.0759	-0.08054	-0.24092	-0.00941	0.387978	-0.04737	0.00222	-0.17499	-0.13236
	-5.6	-0.12339	0.166639	0.060629	0.085529	0.01612	-0.22488	0.007516	0.439762	-0.01278	0.088303	-0.17429	-0.09955
	-5.5	-0.11802	0.042163	0.000865	0.109157	0.078702	-0.2378	0.10885	0.442202	0.028247	0.155026	-0.19864	-0.0932
	-5.4	-0.0903	-0.03045	0.069112	0.081599	0.065492	-0.26478	0.191521	0.43132	0.025786	0.107326	-0.16842	0.002724
	-5.3	-0.06493	0.052463	0.062421	0.057209	0.069047	-0.29548	0.165321	0.429163	0.014006	0.055721	-0.15784	0.03156
	-5.2	0.151146	0.045028	0.151954	-0.00151	0.068118	-0.24927	0.087058	0.37833	-0.07334	-0.03503	-0.14446	0.143272
	-5.1	0.308855	0.059312	0.090407	-0.05069	0.088	-0.20687	-0.07507	0.29721	-0.13631	-0.08367	-0.11636	0.269305
	-5	0.350311	-0.04367	0.16585	-0.10544	0.07118	-0.12665	-0.14011	0.244036	-0.11246	-0.11285	-0.10254	0.351004
	-4.9	0.23875	0.004024	0.106575	-0.13227	0.034579	-0.11177	-0.20861	0.231618	-0.08609	-0.05341	-0.1232	0.35668
	-4.8	0.176045	0.002492	0.073912	-0.11137	0.003913	-0.03859	-0.19996	0.222834	-0.00222	-0.00576	-0.19847	0.294219
	-4.7	0.151328	-0.01712	-0.02054	-0.04863	-0.03922	0.011287	-0.20079	0.181492	-0.06204	0.044255	-0.21559	0.208141
	-4.6	0.153135	-0.11505	0.033408	0.01251	-0.06324	0.065522	-0.1693	0.128161	-0.05551	0.024857	-0.17864	0.130089
	-4.5	0.051187	-0.22717	0.004334	0.064258	-0.07898	0.084601	-0.14312	0.139479	-0.07358	-0.00999	-0.10866	0.019557
	-4.4	0.101435	-0.17414	0.067585	0.088997	-0.02365	0.009642	-0.15725	0.149215	-0.06824	0.012496	-0.07216	-0.02568
	-4.3	-0.01042	-0.18066	0.019175	0.119354	0.006396	-0.03602	-0.1624	0.22439	-0.04785	0.012345	-0.09285	-0.05895
	-4.2	0.008634	-0.12977	0.104903	0.130652	0.055969	-0.08075	-0.19715	0.279151	-0.07057	0.035766	-0.14649	-0.09007
	-4.1	-0.06674	-0.17492	-0.07059	0.147064	0.110187	-0.06038	-0.19941	0.29164	-0.13719	-0.02639	-0.18708	-0.16695
	-4	0.041356	-0.22054	-0.18296	0.144043	0.188854	-0.11766	-0.18366	0.267686	-0.20556	-0.12666	-0.22462	-0.27513
	-3.9	-0.02883	-0.26938	-0.38032	0.163884	0.235837	-0.23243	-0.10214	0.218955	-0.24042	-0.22636	-0.16923	-0.39223
	-3.8	-0.09888	-0.37338	-0.32977	0.153065	0.245681	-0.25127	-0.01343	0.248959	-0.25312	-0.31613	-0.1269	-0.42124
	-3.7	-0.18324	-0.37306	-0.31304	0.124718	0.260607	-0.25473	0.097236	0.254435	-0.28741	-0.32442	-0.03377	-0.54747
	-3.6	-0.1709	-0.3244	-0.33277	0.085856	0.375802	-0.22674	0.146194	0.158667	-0.3407	-0.3957	-0.05562	-0.59169
	-3.5	-0.15318	-0.20829	-0.31154	0.091959	0.48393	-0.22989	0.088932	0.085909	-0.36771	-0.38071	-0.06358	-0.66654
	-3.4	-0.16904	-0.14796	-0.38498	0.169869	0.574905	-0.19339	0.024455	0.027129	-0.39279	-0.33151	-0.02894	-0.57509
	-3.3	-0.03179	-0.17571	-0.35244	0.235342	0.605407	-0.1757	0.005641	0.05673	-0.32553	-0.22235	0.043531	-0.43326
	-3.2	0.000298	-0.17359	-0.38456	0.239866	0.639297	-0.19505	0.073809	0.058061	-0.20125	-0.25332	0.034059	-0.33222
	-3.1	-0.06766	-0.19594	-0.45458	0.181692	0.623485	-0.19689	-0.00123	0.057433	-0.03847	-0.29772	-0.02745	-0.20619
	-3	-0.14728	-0.262	-0.4712	0.107677	0.510655	-0.14244	-0.04238	0.069464	0.017986	-0.32844	-0.13919	-0.13457
	-2.9	-0.19672	-0.38619	-0.53801	0.043297	0.349535	-0.05642	-0.12243	0.03772	-0.05715	-0.27265	-0.16569	0.004296
	-2.8	-0.09828	-0.46614	-0.51817	-0.04106	0.21916	0.013556	-0.07956	-0.00873	-0.14845	-0.26254	-0.12223	0.147579
	-2.7	-0.05795	-0.43711	-0.65185	-0.12672	0.143062	0.008263	-0.12732	-0.04554	-0.19612	-0.28603	0.001689	0.251965
	-2.6	0.033367	-0.37421	-0.6673	-0.19384	0.04877	-0.0455	-0.11064	-0.0505	-0.15231	-0.23362	0.077058	0.293967
	-2.5	0.055093	-0.34717	-0.57323	-0.24187	-0.01995	-0.1111	-0.18482	-0.02506	-0.04778	-0.20717	0.07909	0.315493
	-2.4	-0.01777	-0.3522	-0.47573	-0.29087	-0.03592	-0.08333	-0.20474	-0.02524	0.061903	-0.21805	0.061154	0.248837
	-2.3	-0.13229	-0.36268	-0.39521	-0.34394	-0.01695	-0.02249	-0.24855	-0.00715	0.073103	-0.31458	0.053371	0.209499
	-2.2	-0.16927	-0.32258	-0.40095	-0.36934	-0.01386	0.184312	-0.21377	-0.05175	-0.0034	-0.33392	0.021662	0.197382
	-2.1	-0.1556	-0.37331	-0.44404	-0.36396	-0.03511	0.35956	-0.19394	-0.06075	-0.13619	-0.28655	0.01498	0.122014
	-2	-0.06496	-0.43605	-0.53533	-0.3594	-0.0745	0.498225	-0.10097	-0.08862	-0.17426	-0.31271	0.099215	0.111527
	-1.9	-0.0909	-0.50599	-0.60086	-0.34349	-0.11425	0.469148	-0.02221	-0.07874	-0.18345	-0.35237	0.239578	0.039472
	-1.8	-0.05628	-0.52068	-0.50649	-0.33563	-0.16978	0.441257	0.020923	-0.0617	-0.18945	-0.32178	0.347857	0.065726
	-1.7	-0.08604	-0.47665	-0.31264	-0.3119	-0.16186	0.458844	0.008381	0.017882	-0.21188	-0.30429	0.363519	-0.01587
	-1.6	-0.08636	-0.3872	-0.2431	-0.30782	-0.1773	0.520085	0.012192	0.06518	-0.26838	-0.26266	0.305109	-0.17244
	-1.5	-0.06501	-0.28677	-0.28714	-0.29684	-0.17064	0.521106	0.065614	0.103424	-0.24549	-0.31183	0.219692	-0.11362
	-1.4	0.084126	-0.24005	-0.51998	-0.30474	-0.19676	0.434495	0.073923	0.032311	-0.2379	-0.18913	0.139811	0.048673
	-1.3	0.231341	-0.23831	-0.43771	-0.27144	-0.21648	0.278025	0.045435	0.003092	-0.19534	-0.14455	0.099764	0.229676
	-1.2	0.265219	-0.24598	-0.26885	-0.21274	-0.12454	0.190103	0.024456	-0.01003	-0.19793	-0.06547	0.058661	0.118227
	-1.1	0.15859	-0.18886	0.165078	-0.09452	0.082687	0.137359	0.027137	-0.00469	-0.20673	-0.06854	-0.01089	-0.03604
	-1	0.054862	-0.10388	0.303939	-0.00722	0.363929	0.17478	0.030238	-0.03093	-0.27066	-0.06478	-0.04805	-0.0714
	-0.9	0.077492	0.015728	0.47251	0.037765	0.490299	0.148264	-0.0263	-0.06878	-0.28084	-0.03453	0.02504	0.118053
	-0.8	0.05432	0.006731	0.455465	0.049291	0.539404	0.086859	-0.03408	-0.1134	-0.26702	-0.08956	0.164887	0.227624
	-0.7	0.074749	-0.04371	0.473503	0.056421	0.516061	0.074842	-0.11462	-0.11824	-0.11746	-0.10991	0.333174	0.208565
	-0.6	0.029461	-0.11031	0.361456	0.059346	0.46571	0.084816	-0.18592	-0.19069	-0.05075	-0.16661	0.455721	0.069594
	-0.5	0.055824	-0.10006	0.058258	0.027526	0.378977	0.189717	-0.26294	-0.22064	-0.01114	-0.11462	0.475392	-0.03321
	-0.4	0.136145	-0.09472	-0.0489	-0.01683	0.343775	0.170504	-0.27747	-0.25015	-0.05076	0.002346	0.427373	-0.12467
	-0.3	0.140053	-0.03445	-0.26537	-0.0254	0.304522	0.16805	-0.19937	-0.21527	-0.11967	0.115702	0.322683	-0.2048
	-0.2	0.139121	-0.07374	-0.32076	-0.00666	0.23928	0.118432	0.074346	-0.13577	0.033844	0.305508	0.24754	-0.33584
	-0.1	0.013475	-0.10201	-0.4385	0.00843	0.124187	0.317111	0.690598	-0.02787	0.333354	0.636865	0.141697	-0.31767
	0	-0.01729	-0.10816	-0.38762	0.002353	0.03992	0.669513	1.41742	0.092416	0.797982	1.19546	0.104887	-0.31575
	0.1	0.01347	-0.06408	-0.11944	-0.02044	-0.00279	1.14908	2.04066	0.203616	1.05585	1.77618	0.101527	-0.22951
	0.2	0.17639	0.02089	0.11917	-0.03042	-0.01397	1.44187	2.22024	0.303723	1.18388	2.22774	0.169376	-0.23449
	0.3	0.318742	0.017534	0.418018	-0.07222	-0.00803	1.49802	2.2269	0.363005	1.14458	2.33644	0.180057	-0.18244
	0.4	0.435813	0.097541	0.491824	-0.1092	-0.0322	1.43885	2.06602	0.377666	1.08389	2.15067	0.197973	-0.09107
	0.5	0.446453	0.094101	0.430389	-0.15113	-0.05581	1.25654	1.86839	0.347814	0.929176	1.82085	0.121495	-0.01406
	0.6	0.404027	0.034493	0.453083	-0.14878	-0.09135	1.14033	1.63715	0.326739	0.905251	1.60889	0.083244	0.060701
	0.7	0.372507	-0.00955	0.389535	-0.13334	-0.05513	1.04351	1.3897	0.271034	0.823974	1.51311	0.054836	0.137275
	0.8	0.369518	-0.08607	0.62565	-0.10521	-0.03159	1.03597	1.41226	0.220443	0.821602	1.42908	0.089262	0.118383
	0.9	0.309222	-0.04859	0.680013	-0.10683	-0.00652	0.945596	1.52388	0.240008	0.702098	1.29338	0.067699	0.00761
	1	0.225259	-0.08092	0.931954	-0.10311	0.003496	0.776169	1.66759	0.308087	0.641885	1.24272	0.035437	-0.05918
	1.1	0.157371	-0.05858	1.00833	-0.10614	0.044071	0.609584	1.7787	0.37707	0.550488	1.40364	0.047444	0.02425
	1.2	0.217005	-0.04273	1.02171	-0.07513	0.146484	0.595669	1.86625	0.403671	0.482687	1.5323	0.090381	0.110306
	1.3	0.218502	0.027297	0.885118	-0.06109	0.254428	0.658923	2.12055	0.371083	0.426852	1.56672	0.113267	0.121611
	1.4	0.231065	0.016803	0.749549	-0.06049	0.363753	0.759083	2.38425	0.340255	0.377673	1.39362	0.061536	0.100391
	1.5	0.292017	-0.01826	0.619442	-0.08923	0.479004	0.728613	2.77481	0.234245	0.385702	1.28018	0.046008	0.116302
	1.6	0.392733	-0.05401	0.650242	-0.12672	0.627304	0.632441	3.03101	0.218174	0.410436	1.1834	0.091902	0.118711
	1.7	0.503417	-0.08744	0.619786	-0.15726	0.74095	0.5129	3.19929	0.200435	0.457021	1.00787	0.133731	0.128713
	1.8	0.436028	-0.10501	0.788692	-0.21318	0.739056	0.572044	3.15655	0.230062	0.426429	0.952569	0.15933	0.119498
	1.9	0.378243	-0.21813	0.891778	-0.25191	0.683504	0.797726	3.09391	0.178805	0.399687	0.955449	0.238194	0.039486
	2	0.194357	-0.23755	1.11504	-0.2651	0.613161	1.1375	3.04542	0.133554	0.383861	1.08257	0.387276	0.039345
	2.1	0.11061	-0.25025	1.15872	-0.21985	0.634431	1.35675	2.96047	0.100285	0.367986	1.08416	0.481272	0.070245
	2.2	0.024458	-0.21845	1.28936	-0.20269	0.594436	1.47932	2.83935	0.034296	0.301238	0.955188	0.426418	0.308051
	2.3	0.130545	-0.19125	1.44922	-0.21886	0.670542	1.45932	2.68123	-0.00814	0.21007	0.850244	0.369361	0.32881
	2.4	0.195216	-0.18202	1.70046	-0.26087	0.722997	1.35663	2.47446	-0.08043	0.204417	0.675076	0.338472	0.405
	2.5	0.175884	-0.17861	1.84907	-0.27187	0.809851	1.20575	2.29369	-0.05966	0.255689	0.638929	0.33787	0.381736
	2.6	0.148665	-0.18811	1.7817	-0.26278	0.781111	1.00171	2.06594	-0.07813	0.255053	0.629833	0.285677	0.456545
	2.7	0.149095	-0.20384	1.72609	-0.26818	0.719672	0.886429	1.88742	-0.07987	0.175342	0.649535	0.179624	0.43874
	2.8	0.330485	-0.18141	1.62029	-0.26826	0.661083	0.789745	1.72894	-0.08254	0.11911	0.647182	0.071725	0.335213
	2.9	0.422342	-0.15088	1.71806	-0.28499	0.654048	0.772103	1.57817	-0.06883	0.086152	0.57613	-0.01721	0.327442
	3	0.505334	-0.10578	1.68674	-0.26383	0.704371	0.734751	1.48825	-0.02185	0.098254	0.554755	-0.05777	0.358775
	3.1	0.442224	0.066689	1.78947	-0.25481	0.766351	0.738566	1.41372	0.0118	0.104008	0.564245	-0.00841	0.458419
	3.2	0.324283	0.235691	1.64838	-0.21831	0.73783	0.750739	1.50341	0.030099	0.073397	0.510035	0.038349	0.482831
	3.3	0.280043	0.321974	1.58928	-0.19889	0.672367	0.771513	1.55321	0.037882	0.060776	0.531775	0.113082	0.622635
	3.4	0.234719	0.440717	1.39273	-0.19648	0.590553	0.716154	1.62129	0.028461	0.027624	0.606985	0.137005	0.632358
	3.5	0.234167	0.544834	1.35215	-0.21743	0.607603	0.705278	1.60906	0.026457	0.094866	0.785483	0.148331	0.631493
	3.6	0.126225	0.850431	1.37566	-0.24778	0.619168	0.691384	1.60093	0.065447	0.121401	0.89067	0.109661	0.502342
	3.7	0.046393	0.997066	1.39848	-0.27024	0.631519	0.704194	1.55934	0.094993	0.138712	0.748653	0.092605	0.465169
	3.8	0.013659	1.12145	1.3174	-0.19794	0.613904	0.669678	1.57387	0.169748	0.082668	0.625479	0.069197	0.392323
	3.9	0.116377	1.09785	1.1724	-0.08316	0.641872	0.642833	1.57752	0.145585	0.062568	0.51039	0.07586	0.283345
	4	0.225898	1.09967	1.06736	0.015071	0.687838	0.702687	1.64596	0.227371	0.08863	0.503227	0.027903	0.219887
	4.1	0.335716	1.19756	1.06148	0.008594	0.733441	0.824185	1.71325	0.368818	0.110271	0.4383	-0.03942	0.106022
	4.2	0.390108	1.43894	1.03439	-0.07391	0.73238	0.945654	1.83553	0.620889	0.12989	0.39733	-0.11008	0.063287
	4.3	0.397597	1.60152	0.994495	-0.12441	0.698736	0.979092	1.92524	0.832045	0.184719	0.380865	-0.224	0.105254
	4.4	0.380494	1.63742	0.990375	-0.16843	0.615124	1.01398	2.07714	0.95591	0.248803	0.337751	-0.25506	0.246047
	4.5	0.307122	1.49968	1.04383	-0.15615	0.551487	1.13415	2.20124	1.12319	0.341144	0.240777	-0.28712	0.341752
	4.6	0.356319	1.28367	1.22382	-0.13649	0.479709	1.17003	2.16312	1.27399	0.283668	0.193115	-0.26645	0.315226
	4.7	0.433898	1.10118	1.2183	-0.08882	0.501257	1.19465	2.00414	1.42118	0.263976	0.192028	-0.28456	0.382891
	4.8	0.480299	0.961988	1.33634	-0.04964	0.611109	1.09503	1.87307	1.39969	0.176355	0.282661	-0.28778	0.492355
	4.9	0.396631	0.8816	1.46462	0.008143	0.782908	1.04558	1.81717	1.32146	0.157186	0.387585	-0.24459	0.555171
	5	0.282772	0.783037	1.63658	0.067405	0.911671	0.946276	1.78992	1.23592	0.124152	0.566534	-0.18319	0.468997
	5.1	0.293517	0.698909	1.67202	0.140314	0.946913	0.874623	1.67635	1.24512	0.118392	0.793992	-0.15803	0.445212
	5.2	0.359827	0.672632	1.5695	0.199085	0.906215	0.837632	1.64161	1.25516	0.126182	0.877209	-0.18049	0.445803
	5.3	0.363955	0.649606	1.52225	0.225714	0.784152	0.764153	1.64208	1.21459	0.076175	0.894365	-0.20213	0.563564
	5.4	0.338104	0.589506	1.53127	0.235495	0.642527	0.674171	1.71591	1.16894	0.09868	0.702867	-0.19544	0.540871
	5.5	0.181758	0.568326	1.59526	0.208244	0.517481	0.644711	1.77783	1.08851	0.044071	0.606357	-0.15674	0.488025
	5.6	0.163101	0.675998	1.75511	0.173963	0.452276	0.536642	1.84152	1.03009	0.095298	0.483977	-0.10495	0.382514
	5.7	0.137643	0.733002	1.84528	0.114459	0.408763	0.474903	1.8237	0.914832	0.114611	0.494309	-0.01959	0.336273
	5.8	0.172246	0.929469	1.97995	0.061868	0.36304	0.342859	1.84569	0.839524	0.16438	0.455629	0.072256	0.326461
	5.9	0.178058	0.984426	2.037	0.010309	0.314546	0.374745	1.75239	0.785504	0.131364	0.473854	0.125046	0.298306
	6	0.159178	1.14193	2.10835	-0.03889	0.275681	0.344012	1.76308	0.767209	0.11541	0.426497	0.154944	0.350814
	6.1	0.124374	1.12509	1.98114	-0.05815	0.291888	0.336037	1.76734	0.765564	0.140858	0.361443	0.159423	0.407338
	6.2	0.120659	1.46789	1.8304	-0.08767	0.279214	0.33021	1.86323	0.783986	0.210082	0.315025	0.125427	0.423408
	6.3	0.016672	1.74095	1.6824	-0.12786	0.267511	0.378237	1.96401	0.745426	0.166693	0.25	0.060194	0.370067
	6.4	-0.02483	1.95978	1.67737	-0.18727	0.192295	0.440631	2.06408	0.645264	0.109668	0.29209	-0.01014	0.366916
	6.5	-0.14174	1.98592	1.65988	-0.22382	0.21553	0.473863	2.23909	0.490562	0.08918	0.262721	-0.01526	0.340912
	6.6	-0.20672	2.03424	1.56919	-0.21427	0.245912	0.481065	2.3797	0.389194	0.148924	0.284422	-0.0106	0.379135
	6.7	-0.22478	2.14941	1.50502	-0.20246	0.324215	0.557518	2.51153	0.4099	0.190614	0.287202	-0.00472	0.30087
	6.8	-0.22429	2.39279	1.38934	-0.18652	0.373403	0.628298	2.43427	0.438191	0.254689	0.407669	-0.0465	0.259769
	6.9	-0.22516	2.53408	1.37334	-0.19115	0.467749	0.709441	2.36481	0.457789	0.260405	0.426301	-0.08425	0.119956
	7	-0.20044	2.70224	1.32097	-0.22027	0.633754	0.732145	2.39048	0.39672	0.277933	0.468119	-0.11972	0.008484
	7.1	-0.16355	2.62695	1.50223	-0.26028	0.829548	0.675545	2.6245	0.325295	0.190512	0.391306	-0.12253	-0.03126
	7.2	-0.08718	2.52655	1.51959	-0.28204	0.964477	0.597987	3.1651	0.254615	0.131314	0.377222	-0.14893	-0.07011
	7.3	-0.07867	2.33529	1.51935	-0.28277	0.97927	0.487465	3.69605	0.204837	0.072794	0.341042	-0.17318	-0.05003
	7.4	-0.09373	2.09649	1.45117	-0.23733	0.918908	0.429531	4.18342	0.167368	0.086363	0.240096	-0.20257	-0.03668
	7.5	-0.13363	1.9205	1.44712	-0.20709	0.830781	0.368835	4.38113	0.159775	0.021438	0.268884	-0.20488	0.088601
	7.6	-0.18431	1.75115	1.59624	-0.21936	0.729321	0.424752	4.44042	0.137604	0.029468	0.319011	-0.21757	0.275166
	7.7	-0.17507	1.59117	1.68377	-0.21901	0.638794	0.537727	4.35681	0.155691	-0.04994	0.460458	-0.27063	0.643273
	7.8	-0.25505	1.50245	1.89289	-0.20974	0.572388	0.692255	4.17338	0.183861	-0.09586	0.425813	-0.3118	0.998965
	7.9	-0.29281	1.55001	2.11546	-0.18852	0.535736	0.761598	3.90698	0.186405	-0.15776	0.395635	-0.34692	1.35995
	8	-0.31281	1.71416	2.32902	-0.22437	0.519556	0.75659	3.68931	0.165743	-0.17059	0.331914	-0.33418	1.52543
	8.1	-0.2252	1.80175	2.54438	-0.26662	0.486506	0.794297	3.50973	0.129765	-0.1437	0.390987	-0.38191	1.53041
	8.2	-0.09725	1.75797	2.62635	-0.26018	0.43043	0.769813	3.51953	0.134429	-0.12168	0.328022	-0.39217	1.62118
	8.3	-0.03596	1.58044	2.69701	-0.25103	0.346754	0.731469	3.61309	0.145942	-0.11226	0.313966	-0.36576	1.66002
	8.4	-0.06884	1.51207	2.66532	-0.23159	0.282576	0.545431	3.73368	0.176903	-0.07381	0.090867	-0.25308	1.77796
	8.5	-0.13882	1.44943	2.47557	-0.24915	0.245846	0.473608	3.7327	0.216108	-0.12198	-0.08679	-0.20452	1.60367
	8.6	-0.25035	1.35945	2.33445	-0.26699	0.225576	0.451599	3.59961	0.300368	-0.13433	-0.2088	-0.22026	1.37091
	8.7	-0.24369	1.2404	2.28139	-0.26546	0.198954	0.484813	3.51023	0.335576	-0.15198	-0.15164	-0.27882	1.17797
	8.8	-0.28326	1.15636	2.38978	-0.23326	0.168832	0.601877	3.46192	0.347798	-0.13793	-0.11103	-0.22719	1.13115
	8.9	-0.26495	1.14125	2.42083	-0.20233	0.157441	0.685243	3.4537	0.324973	-0.11884	0.004247	-0.15387	1.15154
	9	-0.26903	1.0956	2.3596	-0.20486	0.171742	0.785438	3.48309	0.24695	-0.13887	0.148903	-0.05168	1.17285
	9.1	-0.27318	1.11814	2.20775	-0.23086	0.16293	0.764936	3.49821	0.170346	-0.17955	0.455528	-0.01418	1.2211
	9.2	-0.32059	1.10632	2.10011	-0.24367	0.140319	0.763396	3.63213	0.108853	-0.2536	0.590046	-0.00915	1.24241
	9.3	-0.30231	1.1238	1.85467	-0.28111	0.068694	0.745728	3.74291	0.161308	-0.28673	0.639458	-0.06298	1.2818
	9.4	-0.32312	1.06515	1.78545	-0.31709	0.039402	0.652776	3.8075	0.153702	-0.26165	0.608528	-0.08921	1.23856
	9.5	-0.28797	1.06432	1.75342	-0.34702	0.018022	0.577893	3.75603	0.124743	-0.1979	0.508851	-0.08943	1.16735
	9.6	-0.33496	1.04091	1.78222	-0.33039	0.017739	0.613357	3.7219	0.032143	-0.17356	0.518937	-0.01804	1.07864
	9.7	-0.41213	1.00955	1.66782	-0.29539	0.026173	0.688077	3.74702	0.004086	-0.15067	0.470948	-0.03409	1.04128
	9.8	-0.54901	1.08002	1.69153	-0.25179	0.056598	0.743983	3.702	-0.06584	-0.15537	0.617078	-0.03924	0.956724
	9.9	-0.70076	1.16155	1.92798	-0.17826	0.096269	0.731699	3.64621	-0.17664	-0.14169	0.709371	-0.07019	0.901234
	10	-0.61635	1.19176	2.17403	-0.06106	0.14155	0.794182	3.53373	-0.26465	-0.13611	0.707964	-0.04762	0.806765
Fig. 2c		Time (s)
Clapping heatmap	Cell number	-10	-9.9	-9.8	-9.7	-9.6	-9.5	-9.4	-9.3	-9.2	-9.1	-9	-8.9	-8.8	-8.7	-8.6	-8.5	-8.4	-8.3	-8.2	-8.1	-8	-7.9	-7.8	-7.7	-7.6	-7.5	-7.4	-7.3	-7.2	-7.1	-7	-6.9	-6.8	-6.7	-6.6	-6.5	-6.4	-6.3	-6.2	-6.1	-6	-5.9	-5.8	-5.7	-5.6	-5.5	-5.4	-5.3
	1	-0.307891	-0.308462	-0.200102	-0.234246	0.210574	0.350418	0.751863	0.498104	1.01344	0.119084	-0.166711	-0.465209	-0.346927	0.233648	0.187406	0.226202	-0.532876	-1.58452	-2.05857	-1.91672	-1.28356	-0.691761	-0.601721	-0.914727	-0.841189	-0.378057	0.230643	0.341004	0.406735	0.477864	0.703284	0.454851	0.323199	0.478529	0.156813	-0.0102738	-0.401294	-0.351514	-0.512577	-0.471544	-0.810741	-0.722707	-1.3796	-1.5972	-0.778027	0.0444598	1.06742	0.720121
	2	-0.631469	-0.569313	-0.511918	-0.586033	-0.474621	-0.046604	0.19118	0.371558	0.200926	0.237774	0.12053	-0.0996106	-0.350402	-0.686947	-1.05308	-1.22686	-1.11818	-0.895325	-0.806954	-0.639763	-0.323243	-0.0909969	-0.295	-0.494456	-0.65963	-0.704579	-0.699469	-0.50644	-0.422096	-0.404338	-0.633043	-0.638789	-0.754602	-0.605131	-0.406382	-0.183304	-0.387017	-0.690334	-0.983972	-0.922327	-0.888058	-0.7834	-0.829866	-0.850238	-1.16844	-1.49905	-1.67726	-1.53029
	3	1.46686	1.38635	1.24574	1.25461	1.10935	1.20557	1.29964	1.37367	1.09517	0.789859	0.551189	0.599332	0.72216	0.569904	0.251002	-0.0366953	0.201866	0.623227	1.0356	1.11671	0.997225	0.646924	0.470066	0.419445	0.453439	0.495058	0.448949	0.331169	0.0809763	-0.0738814	-0.236576	-0.382648	-0.498894	-0.426866	-0.374384	-0.188014	-0.0665339	0.0187458	-0.0748132	-0.093893	-0.0495362	0.0712141	0.0453214	0.0445568	0.00429972	0.097148	0.189201	0.460988
	4	-0.409104	-0.319743	-0.266998	-0.0389314	0.205075	-0.206239	-0.166229	-0.381597	-0.278744	-0.754432	-0.760568	-0.694937	-0.462954	-0.781669	-1.09172	-1.43317	-0.910723	-0.0903585	0.433537	0.505301	-0.124846	-1.13258	-1.54454	-1.14847	-0.472655	-0.322113	-0.550488	-0.975031	-1.37513	-1.71913	-1.85119	-1.76522	-1.60817	-1.0636	-0.803254	-0.368976	-0.100453	0.433055	0.789751	0.996233	1.0687	1.09992	1.00339	0.747726	0.522153	0.594728	0.720526	1.26509
	5	0.263564	0.471175	0.361823	0.356797	0.664987	0.27972	-0.149085	-0.581538	-0.862298	-0.768258	-1.06297	-1.24221	-1.10061	-0.774145	-0.234716	-0.241041	-0.576388	-0.264725	-0.292271	0.0291763	-0.577601	-0.408642	-0.252858	0.147907	0.21076	0.261132	0.41681	0.468921	0.262069	0.356113	0.658946	0.897459	0.834848	0.834598	0.672785	0.407693	0.27302	0.572987	1.0006	1.03602	1.11253	0.538262	0.129325	-0.381759	-0.448452	-0.532615	-0.903324	-1.1779
	6	-1.18068	-1.18808	-1.34071	-1.47278	-1.48977	-1.32749	-1.17581	-1.06942	-1.16857	-1.12571	-1.11112	-0.889275	-0.861822	-0.756501	-0.766004	-0.533923	-0.356136	-0.21017	-0.442022	-0.474993	-0.243177	0.57381	1.14029	1.48095	1.31595	1.1224	0.907158	0.698729	0.622444	0.414317	0.404337	0.326187	0.362128	0.371464	0.523002	0.871101	1.27121	1.50655	1.44091	1.16623	0.963491	1.01264	1.00622	1.21562	1.20383	1.33541	1.09772	0.951037
	7	-1.11555	-1.0398	-1.13687	-1.15999	-1.2032	-1.15731	-1.11044	-1.16066	-1.23125	-1.31235	-1.33638	-1.30359	-1.23487	-1.17486	-1.2189	-1.34207	-1.39999	-1.16621	-0.804423	-0.442546	-0.408297	-0.444258	-0.501449	-0.500418	-0.55029	-0.696313	-0.796585	-0.962479	-0.929208	-0.936187	-0.866853	-0.955139	-0.992235	-0.900423	-0.26815	0.657863	1.55336	1.77779	1.61915	1.30809	1.07829	0.889075	0.691798	0.551612	0.455131	0.445825	0.378593	0.293345
	8	1.32842	1.6789	2.10135	2.36676	2.26622	2.03747	1.84878	1.66051	1.44665	1.22873	0.986893	0.844594	0.762982	0.744135	0.705055	0.656205	0.680382	0.625136	0.745888	0.968123	1.28758	1.41485	1.4106	1.34844	1.30783	1.23859	1.20038	1.06721	0.853559	0.679865	0.60976	0.579139	0.48852	0.358923	0.306468	0.295358	0.362789	0.455802	0.469529	0.475958	0.387981	0.354079	0.2854	0.138505	0.0646529	-0.103671	-0.169499	-0.243714
	9	-0.259467	-0.150391	-0.172022	-0.0985545	-0.0424173	0.105402	0.0146361	-0.11718	-0.136238	-0.548058	-1.12263	-1.14554	-0.678479	-0.364051	-0.574797	-0.153013	-0.0719262	0.597862	1.17718	1.60674	1.42305	0.782777	0.108605	-0.487933	-0.895833	-0.768022	-0.758711	-0.73118	-0.766827	-1.4018	-1.50299	-1.39051	-1.34337	-1.32609	-1.75368	-1.51645	-1.09773	-0.330286	0.346148	0.16992	-0.0554741	0.397201	0.910316	1.06818	0.656642	0.094683	-0.430409	-1.02895
	10	0.915722	1.08684	1.11605	1.05532	0.928767	0.860548	0.800462	0.797247	0.881721	0.806397	1.00326	0.758318	0.557102	-0.207559	-0.388103	-0.353652	-0.377943	-0.44423	-0.754678	-0.458875	-0.504449	-0.020552	0.372164	0.610869	0.68269	0.464513	0.42722	0.264298	0.325802	0.41743	0.190915	0.226385	0.337337	0.811184	0.880554	0.738142	0.619772	0.381378	0.502552	0.332645	0.161889	0.115047	0.21376	0.400084	0.254646	0.122149	0.0534069	-0.0732213
	11	1.33876	1.41897	1.15737	0.936465	1.01247	1.01952	0.975652	0.960214	0.825756	0.96651	0.841001	1.05829	1.17498	1.31261	1.33781	1.1139	0.778846	0.466827	0.548881	0.979834	1.43821	1.68308	1.83856	1.57681	1.21526	0.820552	0.874787	1.04115	1.21586	1.36075	1.45114	1.39138	1.01156	0.629165	0.486433	0.340757	0.105176	-0.0629023	-0.17269	-0.143467	-0.34921	-0.523761	-0.735939	-0.715463	-0.547298	-0.419675	-0.536857	-0.610717
	12	-0.955624	-1.03622	-1.02722	-0.993283	-0.98435	-0.941099	-0.863275	-0.889906	-1.00794	-1.12971	-1.13359	-1.24379	-1.32557	-1.32276	-1.2247	-1.09173	-0.99252	-0.914155	-0.821963	-0.64304	-0.538847	-0.361303	-0.355847	-0.360365	-0.446949	-0.564011	-0.573502	-0.603742	-0.663375	-0.833942	-0.958554	-0.963874	-0.911134	-0.935368	-0.868165	-0.746947	-0.672157	-0.68094	-0.819552	-0.885806	-1.0614	-1.00278	-0.837522	-0.655229	-0.609689	-0.694566	-0.608313	-0.464115
	13	-1.27837	-0.872501	-0.585891	-0.623176	-0.72796	-0.729856	-0.755154	-0.796861	-1.05129	-1.10877	-1.07897	-0.781167	-0.447082	-0.315267	-0.345783	-0.188315	0.441019	1.39784	2.04528	2.30217	2.14108	1.80166	1.61496	1.73647	1.77922	1.89629	1.88597	1.83581	1.53922	1.09281	0.824232	0.570049	0.336767	0.357468	0.452767	0.659026	0.616689	1.02097	1.19692	1.61317	1.40387	1.30735	1.12802	0.90669	0.597618	0.315826	0.393507	0.480577
	14	-0.277139	-0.103043	-0.0992577	-0.251687	-0.377555	-0.532558	-0.501986	-0.346097	0.0636459	0.493952	0.654194	0.751442	0.711779	0.465023	0.250963	-0.0522575	-0.033975	0.0106893	0.330687	0.331103	0.386509	0.269731	0.398358	0.619231	0.769939	0.886033	0.960126	1.18911	1.34703	1.35167	1.09612	1.00595	0.876635	0.692589	0.57738	0.50242	0.657659	0.562168	0.468635	0.407134	0.450396	0.378815	0.273924	0.401917	0.511895	0.781174	0.939442	1.2208
	15	2.16014	1.54566	0.433197	0.308944	-0.320308	0.465025	0.711649	1.14473	1.11948	1.21957	1.17812	1.68904	2.14643	2.74648	2.43929	2.4172	1.805	1.68298	0.835819	0.681729	0.381725	0.19521	0.0838974	0.0135684	0.118867	-0.0947349	-0.151777	-0.205817	0.0204275	0.177699	0.0369886	0.0590423	0.0957088	0.361538	0.0792745	-0.0471374	-0.549937	-0.595204	-0.921272	-0.335415	-0.68899	-1.08282	-1.83354	-1.56874	-1.05899	-0.916469	-0.975141	-0.772815
	16	0.613081	-0.0906339	-0.242621	0.104558	0.243612	1.13911	1.38308	0.703828	0.443729	0.104093	0.101618	-0.704038	-0.772081	-0.170465	0.72329	0.18622	-0.33537	-0.787409	-0.235855	0.216415	-0.211699	-0.177747	-1.42838	-1.36823	-1.39082	-0.408077	-0.299563	-0.71333	-0.240455	-0.0125265	0.34207	-0.24372	-0.940194	-0.976203	-0.573299	0.321942	0.424524	1.09175	1.40948	2.10384	0.440699	-0.868662	-1.67719	-1.33356	-0.351917	-0.492025	-0.030287	-0.23841
	17	-0.329415	-0.262354	-0.169004	-0.157537	-0.181372	-0.157258	-0.118995	-0.0294013	0.0131928	-0.0285613	-0.214744	-0.244859	-0.271496	-0.253358	-0.303513	-0.329364	-0.314923	-0.105658	0.021078	0.12324	-0.0485576	-0.112283	-0.200818	-0.330426	-0.328511	-0.377015	-0.299795	-0.36724	-0.349362	-0.417664	-0.361236	-0.433913	-0.45524	-0.530898	-0.450965	-0.320568	-0.258942	-0.198511	-0.246597	-0.283502	-0.360478	-0.438748	-0.564052	-0.507014	-0.592238	-0.569092	-0.612871	-0.41694
	18	-0.496693	-0.759309	-0.772899	-0.798595	-0.718217	-0.802706	-0.639641	-0.811311	-0.809564	-0.727388	-0.529613	-0.479035	-0.806053	-1.07	-0.970893	-0.768354	-0.511713	-0.62221	-0.392964	-0.513644	-0.444469	-0.867755	-0.913101	-0.913737	-0.882908	-0.850914	-1.25321	-1.28062	-1.37371	-0.907857	-0.87458	-0.912454	-1.23622	-1.15815	-0.847832	-0.588296	-0.554745	-0.707699	-0.757889	-0.701613	-0.506202	-0.436013	-0.52866	-0.744241	-0.848643	-0.637257	-0.49925	-0.142011
	19	-0.476466	-0.585514	-0.588471	-0.605778	-0.518622	-0.584647	-0.492023	-0.480883	-0.420214	-0.446563	-0.594215	-0.602534	-0.539154	-0.479313	-0.441972	-0.590589	-0.588919	-0.65198	-0.645619	-0.453369	-0.339623	-0.348037	-0.494104	-0.55588	-0.377873	-0.347763	-0.180481	-0.357914	-0.408915	-0.608487	-0.490852	-0.457133	-0.401657	-0.412636	-0.295452	-0.0515977	0.100125	0.267658	0.145312	0.0911403	0.0558497	0.0639327	-0.0156323	-0.137454	-0.211659	-0.209379	-0.112254	0.0733761
	20	-0.353488	-0.121999	-0.33086	-0.638304	-0.811133	-0.882952	-0.73286	-0.711487	-0.637389	-0.648462	-0.877651	-1.08601	-1.16543	-1.20461	-1.24709	-1.57995	-1.51308	-1.29697	-0.964631	-0.767842	-0.743099	-0.669266	-0.699075	-0.676194	-0.632628	-0.660611	-0.784483	-0.700372	-0.743985	-0.527319	-0.639736	-0.34554	-0.360183	-0.510555	-0.925226	-1.33838	-1.35097	-1.32848	-0.977759	-0.215432	0.514733	0.931984	0.883831	0.797408	0.549759	0.432263	0.18847	0.205456
	21	-0.600966	-0.8789	-0.987211	-1.12986	-1.36528	-1.29375	-0.710582	-0.082773	0.052562	0.209687	0.245136	0.331869	0.377894	0.742684	1.72548	2.32616	2.67649	2.31652	1.82678	1.17817	0.318632	0.0377682	-0.133205	0.285557	0.363434	0.579106	0.543802	0.502996	0.619539	0.973623	1.24449	1.27484	0.968355	0.6426	0.234159	0.023914	0.282321	0.457279	0.708053	0.812407	0.916006	0.822846	0.466534	0.204636	0.129818	0.0671529	0.132732	0.248396
	22	-0.385016	-0.532495	-0.585677	-0.55999	-0.535149	-0.63574	-0.81488	-0.915079	-0.935344	-0.861621	-0.892793	-0.941324	-1.03921	-0.950308	-0.906394	-0.818814	-0.847184	-0.78684	-0.764415	-0.706839	-0.701638	-0.745513	-0.748423	-0.669332	-0.552459	-0.527313	-0.619694	-0.752607	-0.85649	-0.889263	-0.860432	-0.841277	-0.817907	-0.903497	-0.977248	-1.02637	-0.987537	-0.927242	-0.852565	-0.865002	-0.823827	-0.811623	-0.657451	-0.168311	0.54679	0.959084	0.789832	0.178751
	23	-1.00814	-0.954388	-0.898192	-0.900929	-0.878166	-0.802865	-0.705155	-0.640424	-0.616261	-0.629199	-0.674658	-0.705102	-0.792915	-0.817499	-0.879	-0.891027	-0.905714	-0.860515	-0.776988	-0.694213	-0.683291	-0.673902	-0.716937	-0.73444	-0.747759	-0.744955	-0.745684	-0.792816	-0.820719	-0.832203	-0.808704	-0.762896	-0.720245	-0.679141	-0.711076	-0.714703	-0.767403	-0.787767	-0.837398	-0.888456	-0.930749	-0.974857	-0.965218	-0.985409	-1.04947	-1.091	-1.08287	-1.00954
	24	-1.81879	-1.74795	-1.56058	-0.911913	-0.236909	0.226107	0.308908	0.077497	-0.0792993	-0.0469467	-0.166217	-0.263002	-0.758706	-0.860341	-1.13264	-1.38454	-1.67139	-1.54925	-0.803735	-0.176176	0.0133676	-0.311468	-0.541909	-0.625204	-0.492069	0.322903	1.34953	2.11577	1.96893	1.59598	1.22602	0.995332	0.824231	0.552088	0.191826	-0.251285	-0.314822	-0.204115	-0.181914	-0.20033	-0.303171	-0.216654	-0.364677	-0.360282	-0.59597	-0.78965	-0.931971	-0.877793
	25	-0.576547	-0.452497	-0.415035	-0.439405	-0.147474	0.513207	1.31805	1.99824	2.3766	2.58004	2.62042	2.66052	2.60396	2.32779	1.98857	1.64714	1.43885	1.20021	0.977126	0.736633	0.802342	0.95167	1.14399	1.03305	0.900215	0.635577	0.358958	0.0869443	-0.0370314	-0.189321	-0.226825	-0.25738	-0.213493	-0.156435	-0.0819614	-0.0324876	-0.0247374	0.061296	0.247116	0.358223	0.269616	0.0952184	-0.128619	-0.277731	-0.403315	-0.449073	-0.413324	-0.304748
	26	0.0882693	0.00792825	0.00491645	0.0854	0.253325	0.147144	-0.125491	-0.397597	-0.571713	-0.725966	-0.781754	-0.801893	-0.799454	-0.778007	-0.815943	-0.862426	-1.07268	-1.08829	-1.02859	-0.924805	-1.03344	-1.14685	-1.33124	-1.49479	-1.58519	-1.61941	-1.53742	-1.54777	-1.38346	-1.19992	-1.01278	-1.02102	-0.988367	-0.990707	-0.924534	-0.959692	-0.972383	-1.05062	-1.10064	-0.795268	-0.192752	0.259989	0.301424	0.0312339	-0.314767	-0.68982	-0.928281	-1.02289
	27	-0.713554	-0.763641	-0.362735	0.54471	1.55603	1.81624	1.34054	0.569506	0.180817	-0.060645	-0.222374	-0.390423	-0.615496	-0.790539	-0.703042	-0.465857	-0.0660263	0.208805	0.613078	0.864767	0.792825	0.552089	0.261517	0.198574	0.0892371	0.13903	0.075501	-0.06142	-0.34407	-0.507266	-0.617783	-0.743154	-0.871681	-0.985188	-0.924483	-0.990867	-0.974037	-0.965508	-0.750949	-0.522207	-0.273569	-0.235512	-0.190391	-0.215536	-0.177603	-0.268154	-0.40524	-0.479343
	28	0.0621132	0.032787	0.0777692	0.125358	0.16464	0.12428	0.0534398	-0.021411	-0.0933007	-0.059704	0.0808191	0.258319	0.290995	0.419915	0.739602	1.11892	1.47717	1.56857	1.74472	1.84895	2.16207	2.44205	2.62439	2.62238	2.53384	2.30217	2.02629	1.72406	1.51477	1.32566	1.17134	1.04625	0.962097	0.849098	0.723047	0.57667	0.445962	0.355864	0.239293	0.123558	-0.0184642	-0.126174	-0.228999	-0.13368	0.0410754	0.211729	0.190599	0.097532
	29	-0.41603	-0.378099	-0.254811	-0.135733	-0.214234	-0.0465037	0.0673086	0.43112	0.6256	0.7698	0.598692	0.155332	-0.130147	-0.191401	-0.0515304	-0.00888722	0.195423	1.10322	2.19151	3.0231	3.48557	3.35983	3.16263	2.33879	1.80208	1.21458	0.753984	0.444111	0.36723	0.303651	0.324267	0.188143	0.208828	0.107101	0.102331	0.0885715	-0.0554852	-0.29544	-0.483311	-0.513143	-0.532982	-0.52314	-0.499328	-0.35097	-0.0985405	0.0313211	-0.0210586	-0.416091
	30	1.3475	1.15844	0.902546	0.504322	0.387521	0.693414	1.14006	1.5443	1.57188	1.58812	1.30776	0.946708	0.563275	0.247565	0.208044	0.547448	1.04263	1.12404	0.809015	0.289279	0.160467	0.311406	0.786995	1.58974	2.33151	2.60682	2.22509	1.58305	1.10387	0.679918	0.38026	0.0865599	-0.106005	-0.428867	-0.555854	-0.696724	-0.675786	-0.667463	-0.503327	-0.322374	-0.342605	-0.516302	-0.67854	-0.937194	-1.09152	-1.38758	-1.41211	-1.21098
	31	-0.473556	-0.290036	0.0414225	0.294886	0.160667	-0.243947	-0.540873	-0.775712	-0.783264	-0.866777	-0.712806	-0.629168	-0.571202	-0.563079	-0.485856	-0.435743	-0.442575	-0.54242	-0.53701	-0.551415	-0.414735	-0.451603	-0.491048	-0.72649	-0.70654	-0.856906	-0.899837	-0.937895	-0.874731	-0.770451	-0.644852	-0.588414	-0.551999	-0.70157	-0.716029	-0.737597	-0.596535	-0.401612	0.175862	0.968372	2.00666	2.65808	2.74533	2.2344	1.67626	1.16988	0.829548	0.540024
	32	-0.953283	-0.946585	-0.749858	-0.848441	-1.04643	-1.20178	-1.3662	-1.423	-1.43818	-1.3048	-1.19088	-1.02471	-0.934444	-0.904436	-1.08094	-1.41388	-1.71563	-1.75406	-1.57527	-1.34109	-1.46103	-1.39793	-1.28191	-1.1252	-1.07446	-1.05805	-0.830592	-0.599232	-0.464111	-0.52796	-0.553639	-0.58382	-0.435834	-0.408826	-0.402265	-0.461503	-0.568499	-0.650349	-0.558634	-0.138887	0.312804	0.453322	0.155292	-0.145287	-0.355122	-0.399459	-0.303316	-0.00447139
	33	-1.2341	-1.53386	-1.45202	-0.87119	-0.283867	-0.405391	-0.462131	-0.645547	-0.178969	0.290601	0.312194	0.711197	1.11122	2.12859	2.24725	1.91245	1.10317	0.522769	-0.0140745	-0.605905	-0.973716	-0.987331	-0.46742	-0.195509	-0.0560918	-0.0223116	-0.0622706	-0.220351	-0.489582	-0.751892	-0.256654	0.149137	0.757202	0.718336	0.854786	0.772675	0.653272	0.343912	-0.00248319	-0.148172	-0.255723	0.148906	0.78279	1.41302	1.73188	1.88322	1.73271	1.83886
	34	-0.0587807	-0.242923	-0.388248	-0.492938	-0.613101	-0.75357	-0.841799	-0.918508	-0.846317	-0.649621	-0.326887	-0.0426601	0.110943	0.208372	0.339444	0.723964	1.17574	1.45881	1.3774	1.09845	0.870159	0.59111	0.438628	0.301697	0.281821	0.335856	0.628185	1.08398	1.43463	1.59249	1.68595	1.69666	1.63782	1.43063	1.30025	1.27542	1.27757	1.27145	1.22098	1.48882	1.89157	2.23833	2.18168	1.90611	1.59958	1.38956	1.19859	0.978729
	35	0.597044	0.606716	0.515671	0.398137	0.302447	0.225065	0.151627	0.096105	0.0551762	0.105221	0.382119	1.12548	1.9537	2.68337	2.86742	2.80142	2.56901	2.32994	2.11446	1.84608	1.67341	1.49879	1.5283	1.50939	1.53319	1.37552	1.19988	1.03251	0.935518	0.837907	0.714539	0.571656	0.484589	0.393479	0.305345	0.203016	0.131185	0.0736756	0.0682623	0.0845552	0.0548844	0.0279884	-0.0510674	-0.136334	-0.300842	-0.442124	-0.507733	-0.52657
	36	2.16653	1.89244	1.59045	1.35657	1.15352	1.12178	1.03081	0.953825	0.733479	0.588857	0.511464	0.337657	0.171342	0.0149181	-0.0166975	-0.0994652	-0.217168	-0.386937	-0.515677	-0.540612	-0.353589	-0.157998	-0.10579	-0.190244	-0.316516	-0.409511	-0.531969	-0.605236	-0.701393	-0.734409	-0.796056	-0.760871	-0.775236	-0.779658	-0.821848	-0.879432	-0.862807	-0.969171	-1.02713	-1.16249	-1.15591	-1.16657	-1.0068	-0.432739	0.594413	1.70808	2.25616	2.37554
	37	0.271416	0.21191	0.083188	-0.223328	-0.576938	-0.837168	-0.474866	0.372015	1.58015	2.42992	2.89179	2.63883	2.33945	1.9851	1.89237	2.01658	2.06898	2.01109	1.75983	1.29266	0.898756	0.700142	0.982773	1.35879	1.5042	1.53533	1.33899	1.03621	0.717364	0.518426	0.420635	0.0575545	-0.410963	-0.659655	-0.457598	-0.199728	-0.239965	-0.141948	0.0737787	0.365813	0.26315	0.135696	0.0459181	-0.0913853	-0.188445	-0.274796	-0.240873	-0.123158
	38	1.46217	2.03604	2.14354	1.98937	1.77064	1.59412	1.51335	1.36534	1.26248	1.20818	1.34514	1.42701	1.39139	1.17403	1.00537	0.87875	0.751721	0.602478	0.419713	0.314025	0.26292	0.191825	0.135081	0.120578	0.12286	0.147546	0.227532	0.442639	0.603752	0.614455	0.393462	0.173632	-0.0632284	-0.192733	-0.281555	-0.154515	0.145144	0.786448	1.4951	1.81776	1.68213	1.31493	1.12156	1.03239	0.908956	0.786493	0.666672	0.563639
	39	-1.12703	-1.17721	-1.17605	-1.18805	-1.16599	-1.13602	-1.03237	-0.924308	-0.422721	-0.201036	-0.0430341	-0.393794	-0.526846	-0.767103	-0.803785	-0.849437	-0.877874	-0.97825	-0.940825	-0.654662	-0.289649	-0.127059	-0.0866442	-0.270091	-0.44022	-0.548569	-0.572919	-0.656947	-0.884169	-1.1549	-1.2042	-1.25251	-1.19866	-1.19339	-1.18675	-1.22914	-1.33949	-1.36128	-1.37672	-1.29439	-1.32172	-1.15861	-1.07657	-0.932613	-0.871548	-0.757201	-0.472234	-0.254521
	40	1.00465	0.70603	0.467198	0.253597	0.190804	0.597931	1.27429	2.0082	2.08398	1.90986	1.53639	1.05296	0.957484	0.849717	0.932654	1.16126	1.43894	1.44363	0.851921	-0.111551	-1.16776	-0.93027	-0.0161879	1.50814	1.91757	2.12668	1.8652	1.38713	0.823268	0.52603	0.243431	-0.137727	-0.66195	-0.7114	-0.465747	-0.157718	-0.286675	-0.303872	-0.242512	-0.226247	-0.452582	-0.727073	-0.617197	-0.558344	-0.471617	-0.561106	-0.614768	-0.239161
	41	-0.302259	-0.24726	-0.342486	-0.531783	-0.778927	-0.83761	-0.775329	-0.713141	-0.777993	-0.879274	-0.928326	-0.99381	-1.08552	-1.17417	-1.22075	-1.2308	-1.25125	-1.31279	-1.37196	-1.50765	-1.58283	-1.63524	-1.47799	-1.28644	-1.13855	-0.924622	-0.528091	0.0577076	0.55455	1.03207	1.33719	1.44894	1.21477	0.973198	0.751474	0.602426	0.424475	0.265068	0.178153	0.0532406	0.0382505	0.0199944	0.0866614	0.129144	0.138212	0.122504	0.0777971	0.0660204
	42	-0.825696	-1.01534	-1.03282	-1.02998	-1.00044	-1.10855	-1.19649	-1.31986	-1.38848	-1.60601	-1.78644	-1.88384	-1.82295	-1.75474	-1.69042	-1.65393	-1.59777	-1.58773	-1.5534	-1.50078	-1.35859	-1.41808	-1.46409	-1.63372	-1.63868	-1.51186	-1.23767	-1.00352	-0.962118	-1.07656	-1.09916	-0.915628	-0.375595	0.294398	0.6092	0.804493	0.974929	1.16351	1.10809	0.894968	0.80626	0.762704	0.654168	0.468113	0.362304	0.379283	0.424865	0.289524
	43	0.662059	0.626509	0.573292	0.608074	0.932739	1.33961	1.56505	1.50667	1.21382	0.972187	0.841629	0.548016	0.355214	0.236931	0.245461	0.248809	0.18408	-0.0715579	-0.381716	-0.69364	-0.824238	-0.819945	-0.913255	-0.932041	-0.981084	-0.846772	-0.704293	-0.564368	0.00431042	0.733416	1.23525	1.3013	1.37202	1.65604	1.78742	1.70655	1.63957	1.52503	1.28213	0.99509	0.70646	0.513544	0.320555	0.331863	0.813837	1.44845	1.80859	1.64176
	44	0.894848	1.12551	1.69764	2.42796	2.89104	2.71992	2.03387	1.24587	0.66867	0.466806	0.499551	0.484593	0.485912	0.803816	1.17907	1.3146	0.935754	0.578759	0.634048	0.986658	1.26131	1.11295	0.597098	0.0687629	-0.197238	-0.353315	-0.275225	-0.265856	0.0602341	0.289609	0.501055	0.533078	0.495523	0.289331	-0.0688629	-0.35561	-0.25024	-0.366465	-0.603589	-0.962987	-0.918758	-0.595915	-0.232146	0.322751	0.714309	1.17176	1.17003	0.920178
	45	-1.32677	-1.3497	-1.30904	-1.09069	-0.954009	-1.04815	-1.23278	-1.42109	-1.14818	-0.587495	0.342157	1.32157	1.94105	2.06835	1.82537	1.47416	1.12047	0.867054	0.718351	0.784258	0.957937	0.914487	0.784703	0.460471	0.325176	0.155655	0.0421022	0.156872	0.543201	1.08098	1.78833	2.2751	2.4798	2.37825	2.27804	2.24183	2.01846	1.68753	1.42158	1.20269	0.990014	0.786403	0.607345	0.487908	0.324338	0.235496	0.139866	0.0541364
	46	0.0872159	-0.00787533	-0.12224	-0.418392	-0.643183	-0.571186	-0.358744	-0.17581	-0.231145	-0.207456	0.0308243	-0.167498	-0.380745	-0.627013	-0.705685	-0.596953	-0.761086	-0.738427	-0.77289	-0.854692	-0.813861	-0.740621	-0.304076	-0.14486	0.116605	0.173711	0.346588	0.439531	0.371675	0.128673	-0.277905	-0.598117	-0.572679	-0.211661	0.12918	0.462844	0.495538	0.750707	0.931037	1.06698	0.965928	1.06264	1.2359	1.44477	1.39586	1.47327	1.28823	1.22131
	47	1.5696	1.20346	1.08595	1.33831	1.65893	1.58072	1.09278	0.62575	0.424919	0.682678	1.31071	2.29541	2.69487	2.64822	2.07254	1.64135	1.1654	0.84565	0.675004	0.655314	0.59429	0.396089	0.177244	-0.0436323	-0.12158	-0.104607	0.0803024	0.233471	0.504883	0.84708	1.12297	1.22985	1.01621	0.66513	0.171325	-0.122518	-0.125916	-0.0870442	-0.132425	-0.316545	-0.476507	-0.663191	-0.849464	-0.914181	-0.950011	-0.823287	-0.664892	-0.403993
	48	-0.261523	0.239858	0.971056	1.76069	2.19825	1.85002	1.20012	0.564312	0.351886	0.049604	-0.347515	-0.641276	-0.781463	-0.961556	-0.867078	-1.07257	-1.34992	-1.41702	-0.768736	0.205803	0.708991	0.368294	-0.167098	-0.583959	-0.621834	-0.217443	0.148024	0.778342	1.0729	0.80462	0.527032	0.150334	0.279604	-0.210343	-0.774519	-1.33725	-1.35579	-1.47537	-1.45485	-1.23828	-0.788431	-0.663891	-0.848522	-0.870933	-0.763554	-0.476207	-0.461818	-0.752674
	49	-0.917984	-0.993481	-1.0998	-1.20766	-1.27702	-1.31004	-1.35878	-1.41293	-1.4127	-1.2961	-1.1015	-1.00319	-0.944327	-0.946923	-0.923353	-0.901049	-0.893474	-0.832892	-0.951668	-1.07553	-1.19621	-1.09446	-0.788428	-0.438799	-0.161975	0.540286	1.4543	2.30616	2.49685	2.45993	2.3719	2.08175	1.61911	1.14495	0.850434	0.671372	0.647391	0.899344	1.20898	1.62405	1.67369	1.54418	1.11084	0.747123	0.365933	0.0733974	-0.0973597	-0.130601
	50	-0.568578	-0.618129	-0.614246	-0.552349	-0.428095	-0.363223	-0.324466	-0.272404	-0.218525	-0.175101	-0.156872	-0.0771785	0.012784	0.0277547	-0.0291826	-0.0268298	-0.0382811	-0.10233	-0.212613	-0.272694	-0.287306	-0.313559	-0.331201	-0.35754	-0.350906	-0.401833	-0.398711	-0.438991	-0.453822	-0.411491	-0.273344	-0.141123	-0.0944783	-0.159437	-0.222675	-0.2637	-0.201194	-0.172506	-0.212042	-0.284676	-0.307581	-0.233627	-0.239279	-0.244751	-0.338444	-0.363618	-0.379342	-0.302935
	51	0.310362	0.0835383	0.011047	0.141642	0.401543	0.745851	0.839317	0.685065	0.392192	0.0831595	-0.143085	-0.461376	-0.648468	-0.792275	-0.904868	-1.02599	-1.16768	-1.26784	-1.26118	-0.804316	-0.308469	-0.0970699	-0.260537	-0.500813	-0.586087	-0.707498	-0.75688	-0.762271	-0.777653	-0.812322	-0.782615	-0.707576	-0.730515	-0.793294	-0.932857	-0.970032	-1.08307	-1.10797	-1.20803	-1.26353	-1.36147	-1.42223	-1.35225	-1.28274	-1.19543	-1.2575	-1.28344	-1.32793
	52	0.0266726	0.22969	0.444361	0.643991	0.699869	0.62496	0.389265	0.206959	0.194927	0.469897	0.795174	1.22415	1.18747	0.955244	0.549132	0.400196	0.666863	1.76554	2.7925	3.56593	3.30391	2.42029	1.70384	1.21618	1.37803	1.35036	1.22931	1.12605	0.857578	0.630265	0.449609	0.408467	0.507131	0.540846	0.357204	0.175334	0.134689	0.164753	-0.0600126	-0.364166	-0.470044	-0.191456	0.1652	0.55504	0.482219	0.350725	0.112862	0.0801735
	53	-0.898412	-0.92402	-0.947219	-0.968238	-0.987281	-1.00453	-1.02016	-1.03433	-1.04716	-1.05878	-1.06931	-0.956914	-0.820469	-0.696801	-0.706649	-0.750144	-0.789564	-0.825289	-0.857667	-0.88701	-0.913604	-0.937706	-0.923523	-0.708242	-0.232627	0.161943	0.316705	0.176087	0.0487642	-0.0665217	-0.170908	-0.265427	-0.351009	-0.428502	-0.498668	-0.562201	-0.619728	-0.671817	-0.718982	-0.72013	-0.681611	-0.646666	-0.602265	-0.486885	-0.301375	-0.151774	-0.0125314	0.0324668
	54	2.34116	2.33088	2.23732	2.10939	1.9396	1.6301	1.32382	1.07169	1.03103	1.07377	1.15789	1.10492	0.953477	0.728443	0.624296	0.531912	0.416675	0.233376	0.0844405	-0.0187014	-0.0507925	-0.071615	-0.0845953	-0.040308	0.0497309	0.258766	0.39771	0.454149	0.352745	0.143669	-0.00415052	0.0418808	0.283249	0.594709	0.79872	0.923989	0.852056	0.752739	0.602532	0.47717	0.257813	-0.051877	-0.377529	-0.592518	-0.698354	-0.712939	-0.770994	-0.790151
	55	2.95514	2.94291	2.73228	2.4654	2.10909	1.63997	1.21986	0.904681	0.745193	0.76827	0.857474	0.909823	0.681502	0.399123	0.0427095	-0.109097	-0.292979	-0.367317	-0.511559	-0.63157	-0.637596	-0.636531	-0.640919	-0.672771	-0.481371	-0.154249	0.214871	0.421195	0.388222	0.168099	-0.132483	-0.231939	-0.0892403	0.225748	0.521272	0.659734	0.542691	0.427103	0.339862	0.159348	-0.224102	-0.677155	-0.979249	-1.13857	-1.21961	-1.12236	-0.917567	-0.743911
	56	2.01313	1.85059	1.50209	1.41831	1.50376	2.107	2.13383	2.10663	1.91576	1.78779	1.5656	1.59809	1.61697	1.77909	1.67817	1.46723	1.24249	1.22437	1.22653	1.13273	0.84147	0.844432	0.706452	0.878097	0.655659	0.808648	0.500462	0.623452	0.281068	0.172147	0.00305435	0.0950898	0.107855	0.0483255	0.293569	0.489805	0.564015	0.308565	0.414142	0.403082	0.195211	-0.0659858	-0.110782	-0.0699123	-0.135384	-0.22862	-0.323237	-0.432604
	57	-0.83467	-0.844553	-0.603037	-0.676209	-0.348774	-0.305678	-0.354672	-0.778875	-0.873829	-0.993981	-0.707744	-0.683523	-0.491272	-0.655214	-0.719862	-0.994711	-1.21546	-1.43717	-1.39347	-1.24994	-1.15917	-1.16201	-1.44629	-1.50987	-1.38165	-1.25169	-1.15825	-1.00393	-0.787459	-0.65954	-0.863281	-0.906903	-0.784955	-0.221376	0.432997	1.04697	1.32309	1.51335	1.53624	1.24591	0.716504	0.39337	0.193176	0.00819967	-0.20593	-0.315121	-0.175734	-0.0306591
	58	1.67503	1.92729	1.77452	1.69062	1.55661	0.987926	0.0833919	-0.257907	-0.0285	0.730567	0.818662	0.70552	0.339703	0.226582	0.165866	0.147023	0.306247	0.375175	-0.031902	-0.153934	-0.155109	-0.416529	-0.742205	-1.02317	-0.557603	-0.0711466	0.426184	0.619752	0.639503	0.453686	0.484763	0.634973	0.766483	0.676445	0.733828	0.741279	0.577218	0.322424	0.135481	0.160869	-0.243151	-0.948775	-1.26623	-1.34604	-0.947128	-0.921987	-0.630061	-0.5248
	59	0.936804	0.694869	0.808646	0.777643	0.632157	0.484845	0.185646	0.144207	-0.0525462	0.0169312	0.0299216	0.03833	0.0621608	0.275909	0.228225	-0.0598269	-0.404512	-0.454089	-0.750299	-0.829647	-0.827488	-0.631587	-0.703358	-0.637296	-0.433262	-0.435109	-0.515216	-0.50598	-0.35898	-0.634421	-0.859886	-0.859833	-0.444987	-0.167762	-0.0258274	-0.29182	-0.571751	-0.900742	-1.03743	-1.17337	-1.48287	-1.5221	-1.58566	-1.6361	-1.77076	-1.81244	-1.59405	-1.43041
	60	-0.764827	-0.765977	-0.716678	-0.909169	-0.992157	-0.912581	-1.05374	-1.05135	-1.12886	-0.849053	-0.767994	-0.844322	-0.895846	-0.836645	-0.867046	-0.875718	-0.831455	-0.708494	-0.786795	-0.871836	-0.917569	-0.876718	-0.874093	-0.753579	-0.699514	-0.607363	-0.689095	-0.866989	-0.864444	-0.855144	-0.721574	-0.707406	-0.742231	-0.724136	-0.751274	-0.642457	-0.73463	-0.899667	-1.01796	-1.02145	-1.00381	-0.825937	-0.525003	-0.0825494	-0.032253	-0.0544766	-0.0796162	0.127842
	61	-0.87286	-1.35103	-1.08632	-1.02747	-0.882695	-0.99816	-0.730946	-1.01168	-0.510983	-0.561052	-0.929387	-0.72169	-0.897687	0.00774344	-0.210351	-0.239605	-0.292962	-0.732746	-0.574534	-0.490088	0.156485	0.0854058	-0.00763219	-0.559129	-0.612448	-0.103429	0.300744	0.00253843	-0.780726	-1.02721	-0.489281	-0.0383613	-0.619384	-1.04341	-1.76705	-1.02295	-0.783387	-0.58191	-0.405696	-0.659602	-0.716895	-1.1424	-0.844382	-0.285379	-0.273676	-0.357932	-0.0221441	-0.380304
	62	-0.823704	-0.984171	-1.03054	-1.06609	-0.956537	-0.793612	-0.571536	-0.579195	-0.577902	-0.673937	-0.693819	-0.753941	-0.891124	-1.04358	-1.12917	-0.98842	-0.733235	-0.616875	-0.651222	-0.5305	-0.359746	-0.2047	-0.27079	-0.418823	-0.571581	-0.688641	-0.718875	-0.626991	-0.485341	-0.0232123	0.447631	0.944883	1.18132	1.6654	2.18394	2.58757	2.60222	2.35484	2.08134	1.84119	1.72454	1.62359	1.43876	1.30596	1.31717	1.50467	1.64349	1.73579
	63	-0.906344	-0.836045	-0.923397	-0.869254	-0.925063	-0.858281	-1.01692	-0.964424	-0.872176	-0.837809	-0.969055	-1.22356	-1.35494	-1.10039	-0.712887	-0.437087	-0.653355	-0.904379	-0.994079	-0.287631	1.00771	2.15259	2.5607	2.09273	1.63529	1.27276	1.31709	1.61815	1.79735	1.74963	1.36888	0.846616	0.0441789	-0.8955	-1.64314	-1.84498	-2.00108	-1.72232	-1.26916	-0.496922	-0.24808	-0.265652	-0.392021	-0.13073	0.17187	0.789464	1.20735	1.30317
	64	-0.340989	-0.320355	-0.553908	-0.540846	-0.746863	-0.432049	-0.167942	0.0564124	-0.0698619	-0.0369229	-0.163713	-0.127731	-0.271608	-0.349879	-0.523192	-0.597776	-0.541186	-0.499485	-0.637527	-0.700118	-0.495973	-0.21984	-0.0534338	0.0185967	-0.014381	-0.145266	-0.231664	-0.296658	0.0526587	0.247641	0.576789	0.824032	1.23092	2.07483	2.99171	3.87747	4.02937	3.55764	2.64765	2.01436	1.62328	1.34639	1.07298	0.607659	0.554151	0.265744	0.27872	0.0478246
	65	-0.505833	-0.488955	-0.472203	-0.390472	-0.310786	-0.233118	-0.313087	-0.332881	-0.396888	-0.508699	-0.571214	-0.499983	-0.356293	-0.351971	-0.397142	-0.370607	-0.263711	-0.154101	-0.0793246	-0.0845993	-0.192426	-0.187811	-0.20724	-0.210505	-0.403128	-0.445453	-0.414159	-0.362868	-0.433269	-0.508568	-0.437855	-0.406021	-0.464461	-0.49381	-0.370265	-0.232503	-0.253984	-0.288078	-0.338459	-0.269371	-0.287271	-0.384319	-0.503677	-0.555824	-0.403697	-0.410559	-0.509772	-0.679656
	66	0.978085	0.383298	0.440621	0.598963	0.860658	1.06572	1.52544	1.73385	1.78483	1.74734	1.69524	1.68684	1.39656	0.910128	0.549494	0.824343	1.29321	1.6076	1.33739	1.41246	1.52784	1.85243	1.85521	1.59019	1.24504	1.17346	1.38105	1.61701	1.6901	1.73824	1.56626	1.17563	0.427873	-0.0171003	-0.572659	-0.775444	-1.04531	-1.01656	-1.05645	-0.923198	-0.706984	-0.512297	-0.55613	-0.664344	-0.752294	-0.416394	-0.260987	0.0923748
	67	-0.0438053	0.0458867	-0.0234905	-0.0378704	0.011506	0.100053	0.184213	0.229314	0.300708	0.299877	0.317068	0.295939	0.351105	0.355165	0.279645	0.0926629	-0.0872999	-0.182318	-0.169015	-0.164723	-0.215857	-0.342444	-0.471467	-0.622497	-0.576568	-0.548191	-0.426006	-0.360794	0.0549796	0.594318	1.51372	2.27177	2.96164	3.06726	2.96241	2.55988	2.24433	1.9235	1.70047	1.48201	1.25981	1.10588	0.98853	0.934479	0.886682	0.780682	0.650526	0.514087
	68	0.618419	0.255167	0.100218	-0.0140605	-0.0228701	0.0129686	0.0783302	-0.0401112	0.0112053	-0.0256932	-0.0255804	-0.194595	-0.430505	-0.52615	-0.628406	-0.576914	-0.60632	-0.579187	-0.65874	-0.698332	-0.693601	-0.652499	-0.63959	-0.681024	-0.809142	-0.847127	-0.88684	-0.754444	-0.755895	-0.769119	-0.958742	-1.11673	-1.36637	-1.50226	-1.6987	-1.80117	-1.86441	-1.75215	-1.60091	-1.47033	-1.33493	-1.19237	-1.08846	-1.03839	-0.9613	-0.835535	-0.667261	-0.527296
	69	1.15152	1.5256	1.40529	1.10603	0.9704	0.916647	0.850782	0.888207	1.0049	0.974114	0.812645	0.970693	1.17924	1.09005	1.02357	1.14908	1.29946	1.02947	0.775663	0.481872	0.33784	-0.074847	-0.184086	-0.170434	-0.197123	-0.153552	-0.192637	-0.193303	-0.141842	-0.246107	-0.0966832	-0.298545	-0.348346	-0.576828	-0.813877	-1.07733	-0.929648	-0.650367	-0.396832	-0.523175	-0.578829	-0.614655	-0.730419	-0.75161	-0.773852	-0.682456	-0.739882	-0.634002
	70	-0.502301	-0.482601	-0.361833	-0.294164	-0.243724	-0.182207	-0.226701	-0.285234	-0.387229	-0.324557	-0.319704	-0.0614485	-0.0602501	-0.0815089	-0.325926	-0.444115	-0.480038	-0.500115	-0.426651	-0.270857	-0.065093	0.125063	0.0829094	-0.0584422	-0.350397	-0.481065	-0.486781	-0.355268	-0.230465	0.166233	0.942619	1.78838	2.4328	2.92035	3.51198	3.85935	3.68257	3.05906	2.33655	1.66558	1.23496	0.98268	0.813673	0.689873	0.401568	0.278653	0.052662	-0.0461883
	71	-0.630024	-0.470424	-0.11757	0.239748	0.640596	0.848778	1.14166	0.923802	0.524514	0.0838238	-0.0854709	-0.182648	-0.317103	-0.489143	-0.512121	-0.435198	-0.458241	-0.313769	-0.43104	-0.289099	-0.369475	-0.25746	-0.305818	-0.296573	-0.383724	-0.498531	-0.703224	-0.835295	-0.884106	-0.877948	-0.671239	-0.627612	-0.559291	-0.979083	-0.846951	-0.7608	-0.355329	-0.498429	-0.592026	-0.729881	-0.684636	-0.803286	-0.755845	-0.763023	-0.484033	-0.518489	-0.543119	-0.714113
	72	-1.53951	-1.7015	-1.80915	-1.89373	-1.95773	-2.00764	-2.04382	-2.07484	-2.10262	-2.12883	-2.09486	-2.02561	-1.94492	-1.73905	-1.21841	-0.430193	0.271832	0.562142	0.500619	0.299423	0.148166	0.108132	0.138573	0.179405	0.0926169	-0.0388716	-0.196592	-0.321268	-0.426413	-0.43293	-0.307942	-0.173093	-0.0491997	-0.043284	-0.0804732	-0.218509	-0.371057	-0.505244	-0.588857	-0.663814	-0.722513	-0.669552	-0.534732	-0.417081	-0.402436	-0.338421	0.00176195	0.566708
	73	-0.410243	-0.469032	-0.498876	-0.488155	-0.467014	-0.436546	-0.434439	-0.479892	-0.477503	-0.420124	-0.375471	-0.333092	-0.34216	-0.314718	-0.347603	-0.371665	-0.405355	-0.404557	-0.39528	-0.347113	-0.298184	-0.268684	-0.24894	-0.248581	-0.261008	-0.302099	-0.381652	-0.379566	-0.413743	-0.418259	-0.526473	-0.528476	-0.554901	-0.384082	-0.329839	-0.331625	-0.508491	-0.513612	-0.483834	-0.406321	-0.428326	-0.407515	-0.440995	-0.420601	-0.340023	-0.217809	-0.141503	-0.12946
	74	-0.981936	-1.00701	-1.25319	-1.38925	-1.46754	-1.54223	-1.69358	-1.81381	-1.85951	-1.79938	-1.74858	-1.74683	-1.62316	-1.21858	-0.480838	0.36331	0.964402	1.14155	0.97988	0.599356	0.237974	-0.149443	-0.429129	-0.632824	-0.73638	-0.683883	-0.394421	-0.134389	0.130088	0.219941	0.247686	0.101309	-0.149777	-0.395747	-0.577856	-0.646678	-0.452293	-0.112732	0.117883	0.0863688	-0.129483	-0.366854	-0.568461	-0.799059	-0.976186	-1.04401	-0.872687	-0.688611
	75	-0.00331082	-0.103471	-0.270895	-0.379491	-0.54001	-0.799436	-0.823415	-0.908557	-0.93573	-1.05937	-1.05519	-1.0171	-1.09762	-1.13861	-0.736645	-0.352207	-0.15349	-0.255639	-0.415309	-0.511726	-0.655964	-0.854984	-1.05379	-1.24784	-1.25623	-1.01227	-0.357663	0.367255	0.701774	0.43029	-0.0963347	-0.599317	-1.00816	-1.27006	-0.891001	0.328967	1.902	2.95257	2.92146	2.47774	1.81879	1.37386	0.899611	0.662137	0.303238	-0.201012	-0.624745	-0.805485
	76	0.900914	0.661081	0.478866	0.519148	0.662603	0.789012	0.495056	0.6452	0.787042	1.13638	1.30703	1.08964	0.604122	-0.086411	0.359993	1.26564	1.97959	1.99837	1.6955	1.20037	0.684263	0.200681	0.173942	0.126923	0.0466018	-0.119077	-0.283113	-0.583739	-0.922654	-1.37194	-0.864197	-0.0947432	1.00713	1.1562	0.900174	0.248849	-0.382842	-0.724607	-0.603305	-0.568546	-0.469786	-0.667892	-0.407344	-0.526316	-0.492638	-0.814738	-0.564015	-0.549732
	77	0.17055	0.507677	0.741307	0.897753	0.894933	0.541307	0.0241367	0.062823	0.364105	0.651896	0.64449	0.57759	0.312454	0.138853	0.0504639	0.0129182	-0.113555	-0.345154	-0.346587	-0.535716	-0.53306	-0.548725	-0.236991	-0.165662	-0.24374	-0.355421	-0.590148	-0.511165	-0.688601	-0.564249	-0.578923	-0.333754	-0.368978	-0.364337	-0.261928	0.141632	0.14986	-0.173566	-0.695435	-0.834715	-0.942112	-0.78194	-0.530499	-0.462056	-0.383036	-0.522263	-0.504771	-0.517882
	78	-0.213594	0.245762	0.370442	0.698393	0.898572	1.12968	1.07433	0.908233	0.550515	0.483864	0.315426	0.149848	0.185436	0.648578	0.969178	1.10516	0.827884	0.85938	0.933415	0.698608	0.16616	-0.303541	-0.465129	-0.178774	-0.0982783	0.0773912	0.159483	0.0834614	-0.134437	-0.259364	-0.561646	-0.589472	-1.04877	-0.792846	-0.646804	-0.540726	-0.504314	-0.417355	-0.263228	-0.237321	-0.386923	-0.486216	-0.48926	-0.645972	-0.628067	-0.994439	-1.26891	-1.65073
Fig. 2e		Trial ID
Air puff	Time (s)	1	2	3	4	5	6	7	8	9	10	11	12	13	14
	-10	-0.0108222	-0.0487041	-0.338546	-0.04135	0.209172	0.185413	-0.01453	-0.19493	0.090646	0.440862	0.270461	0.00316	-0.1565	-0.14488
	-9.9	-0.03963	-0.138932	-0.383512	-0.02521	0.187004	0.147051	-0.00594	-0.15721	0.078876	0.480424	0.215498	-0.02294	-0.1886	-0.09575
	-9.8	0.0151698	-0.124998	-0.314182	0.013234	0.123236	0.100418	0.061937	-0.08133	0.090233	0.465903	0.045238	-0.00664	-0.2183	0.001498
	-9.7	0.0633014	-0.152888	-0.169749	0.0814	0.071321	0.111321	0.091272	-0.0747	0.072869	0.446074	0.09235	-0.0126	-0.18046	0.057423
	-9.6	0.123165	-0.0441605	-0.0722557	0.101822	0.041293	0.090968	0.10787	-0.08605	0.084822	0.368589	0.173677	0.016508	-0.24199	0.135085
	-9.5	0.12908	-0.0702716	-0.0545371	0.159166	0.068581	0.08231	0.105851	-0.11153	0.068524	0.309845	0.284387	-0.00131	-0.19799	0.168097
	-9.4	0.0974305	-0.149172	-0.00579252	0.228979	0.088661	0.015647	0.100122	-0.15554	0.114673	0.283334	0.28033	0.015358	-0.13896	0.232763
	-9.3	0.0573312	-0.22156	-0.0219226	0.372166	0.127903	-0.00865	0.047571	-0.2048	0.120059	0.306274	0.245824	-0.01932	-0.13561	0.279653
	-9.2	0.0911356	-0.176047	-0.0973395	0.436275	0.131522	-0.00967	-0.02195	-0.23881	0.132377	0.321285	0.185825	-0.02847	-0.23208	0.396063
	-9.1	0.0867791	-0.0973791	-0.18066	0.445329	0.132094	0.033261	-0.07121	-0.18488	0.024911	0.313315	0.136605	-0.03216	-0.18478	0.423009
	-9	0.109458	-0.0668264	-0.135893	0.387178	0.137694	0.077406	-0.1668	-0.0948	-0.00938	0.287722	0.078408	0.008635	-0.11658	0.403244
	-8.9	0.148825	-0.0885451	-0.0954827	0.3039	0.156747	0.134832	-0.2374	-0.01459	-0.03138	0.260819	0.157617	0.051862	-0.03557	0.344339
	-8.8	0.193433	-0.0764893	-0.0429855	0.252992	0.117516	0.179084	-0.25947	0.068897	-0.00458	0.187368	0.165321	0.025614	-0.0652	0.261903
	-8.7	0.137028	-0.0803387	-0.070572	0.201246	0.05762	0.167654	-0.21231	0.079665	0.009118	0.141557	0.130472	-0.02334	0.051266	0.200848
	-8.6	0.085221	-0.0402397	-0.0628448	0.184461	-0.00433	0.131242	-0.14612	0.085466	0.0257	0.119377	-0.00359	-0.06397	0.145293	0.100476
	-8.5	0.0206503	-0.0142959	-0.00349118	0.129009	-0.02861	0.098284	-0.10727	0.063059	0.02555	0.112066	-0.10876	-0.11974	0.229238	-0.02652
	-8.4	0.047729	0.00138514	-0.0234239	0.080591	-0.04079	0.085689	-0.09729	0.043783	0.046527	0.14254	-0.13334	-0.10665	0.180626	-0.13801
	-8.3	0.040185	0.0112765	0.00993661	-0.00239	-0.04143	0.08031	-0.07958	0.05807	0.025228	0.085962	-0.07467	-0.04997	0.174245	-0.15578
	-8.2	-0.0217789	0.00842581	-0.0279423	-0.07292	-0.02178	0.047253	-0.05431	0.044783	-0.00923	0.101411	-0.03702	-0.03188	0.104197	-0.16002
	-8.1	-0.00642525	-0.0505999	0.00692349	-0.14853	-0.01226	0.018732	-0.03341	0.030985	-0.07462	0.086267	0.091217	-0.02788	-0.05903	-0.15654
	-8	0.016862	-0.119243	0.00562764	-0.17275	-0.04975	-0.04261	-0.03288	-0.03294	-0.10734	0.085655	0.116274	0.005639	-0.20615	-0.17967
	-7.9	0.0796625	-0.168087	0.0125355	-0.1887	-0.09471	-0.04716	-0.02534	-0.07837	-0.08983	0.048574	0.167996	0.150026	-0.23785	-0.12933
	-7.8	0.126542	-0.153369	-0.00242525	-0.17432	-0.08857	-0.07683	-0.04482	-0.0502	-0.11954	0.049764	0.15492	0.311252	-0.08957	-0.09158
	-7.7	0.0524547	-0.188192	0.0044566	-0.1618	-0.05052	-0.09502	-0.03628	0.058677	-0.09615	0.109796	0.074163	0.426375	-0.07672	-0.09358
	-7.6	-0.0069905	-0.266286	-0.0416035	-0.14503	-0.02708	-0.14447	-0.01461	0.243379	-0.11624	0.189524	0.023328	0.473763	-0.20739	-0.15077
	-7.5	-0.0874879	-0.316323	-0.0239815	-0.15189	-0.01703	-0.11364	0.094123	0.361445	-0.0616	0.188923	-0.09508	0.496214	-0.32089	-0.16773
	-7.4	-0.0592131	-0.273346	-0.0594441	-0.11982	-0.01047	-0.14762	0.197422	0.382259	-0.03974	0.187967	-0.05432	0.380213	-0.18185	-0.12486
	-7.3	-0.112934	-0.230816	-0.111611	-0.1094	0.001183	-0.17235	0.232868	0.310429	-0.05633	0.169764	-0.02956	0.294571	-0.06095	-0.0554
	-7.2	-0.126077	-0.202444	-0.162974	-0.10244	-0.04205	-0.23421	0.170589	0.225481	-0.03543	0.158401	-0.0332	0.187894	0.030426	-0.02709
	-7.1	-0.157238	-0.267087	-0.212929	-0.16616	-0.00874	-0.19576	0.115624	0.197528	-0.06719	0.154927	-0.04879	0.147706	-0.03205	-0.04398
	-7	-0.175874	-0.321453	-0.190863	-0.19644	0.017489	-0.15197	0.073502	0.16258	-0.06942	0.131127	-0.02837	0.07136	-0.0772	-0.07224
	-6.9	-0.187159	-0.348565	-0.195207	-0.17582	0.070881	-0.09981	0.031228	0.175125	-0.10527	0.11966	0.040901	0.02616	-0.10559	-0.0892
	-6.8	-0.172713	-0.336802	-0.204139	-0.14625	0.032652	-0.08062	-0.03012	0.209022	-0.15033	0.108519	0.040586	-0.00112	-0.13381	-0.06691
	-6.7	-0.1137	-0.261167	-0.223446	-0.09138	-0.00478	-0.09071	-0.05491	0.268082	-0.11574	0.099504	0.001837	0.044006	-0.11088	-0.06573
	-6.6	-0.137902	-0.216219	-0.241547	-0.06492	-0.06294	-0.09408	-0.02498	0.320768	-0.14214	0.087533	-0.04445	0.029231	-0.12483	-0.10723
	-6.5	-0.147609	-0.204282	-0.19197	-0.0569	-0.15803	-0.01549	0.008458	0.32239	-0.15326	0.022349	0.015349	-0.00099	-0.13744	-0.17813
	-6.4	-0.0712717	-0.203793	-0.238495	-0.09382	-0.20529	0.076167	0.045792	0.355608	-0.19742	-0.02308	0.100566	-0.02162	-0.14315	-0.22467
	-6.3	-0.0505731	-0.243288	-0.239819	-0.15845	-0.16989	0.201043	0.051631	0.345637	-0.20748	-0.02741	0.243304	-0.06949	-0.14564	-0.29193
	-6.2	-0.0788353	-0.239319	-0.289305	-0.15991	-0.05015	0.303087	0.028804	0.341344	-0.18377	-0.02146	0.330795	-0.09146	-0.07037	-0.29966
	-6.1	-0.201618	-0.288286	-0.227756	-0.11933	0.031294	0.419087	-0.02821	0.334596	-0.11897	-0.00748	0.358599	-0.07626	-0.00101	-0.296
	-6	-0.21153	-0.295524	-0.277744	-0.05163	0.044277	0.428253	-0.06144	0.347037	-0.07343	0.004481	0.357372	-0.01402	0.046568	-0.121
	-5.9	-0.241206	-0.303665	-0.290924	-0.04088	-0.00532	0.490374	-0.10474	0.309575	-0.01087	0.028039	0.276252	-0.02295	-0.00237	0.09967
	-5.8	-0.21494	-0.315721	-0.370735	-0.06259	-0.0918	0.501029	-0.18797	0.262873	-0.01516	0.018429	0.20332	-0.04985	-0.07281	0.273637
	-5.7	-0.265255	-0.281771	-0.377988	-0.07863	-0.1941	0.461028	-0.25447	0.259369	-0.00517	-0.06556	0.154664	-0.07828	-0.11945	0.302059
	-5.6	-0.311081	-0.27516	-0.437815	-0.0907	-0.27016	0.378751	-0.29249	0.276081	0.038244	-0.09581	0.135735	0.005646	-0.13089	0.289791
	-5.5	-0.336803	-0.211078	-0.466006	-0.09611	-0.23726	0.283769	-0.23282	0.265517	0.096118	-0.10384	0.18912	0.04062	-0.12673	0.25415
	-5.4	-0.341129	-0.237524	-0.438451	-0.10348	-0.1619	0.218808	-0.19328	0.209011	0.060805	-0.05032	0.151558	0.123082	-0.12228	0.304661
	-5.3	-0.265379	-0.209648	-0.464313	-0.08025	-0.07222	0.143618	-0.19868	0.172089	-0.05264	-0.05768	0.17163	0.147379	-0.13572	0.295146
	-5.2	-0.243292	-0.167446	-0.445046	-0.09576	-0.06124	0.101131	-0.22203	0.147324	-0.12455	-0.05867	0.18457	0.146528	-0.18283	0.271778
	-5.1	-0.301573	-0.0966296	-0.449932	-0.11148	-0.07012	0.126681	-0.24394	0.102654	-0.07092	-0.04274	0.229666	0.07435	-0.13084	0.194377
	-5	-0.308843	-0.0167588	-0.377589	-0.12298	-0.11361	0.087416	-0.24167	0.068915	0.010525	-0.06934	0.193795	-0.03494	-0.09729	0.072529
	-4.9	-0.308503	0.0326585	-0.337224	-0.0976	-0.16836	0.101289	-0.26116	0.049542	0.073212	-0.03494	0.173643	-0.10228	-0.02477	-0.01177
	-4.8	-0.275897	0.103466	-0.302384	-0.06079	-0.21496	0.09996	-0.27585	0.02507	0.064636	-0.04064	0.121892	-0.09862	-0.00889	-0.07849
	-4.7	-0.256209	0.135006	-0.300413	-0.04143	-0.19926	0.10127	-0.26505	0.009749	0.048392	-0.00292	0.092769	-0.06581	-0.0194	-0.08044
	-4.6	-0.250631	0.189577	-0.271167	-0.05521	-0.13421	0.084266	-0.24339	-0.03305	-0.03124	-0.02704	0.051409	-0.05952	-0.07453	-0.09156
	-4.5	-0.216253	0.207831	-0.268407	-0.08509	-0.04756	0.067395	-0.23659	-0.03952	-0.02144	-0.0958	0.119927	-0.11565	-0.11132	-0.16348
	-4.4	-0.227651	0.202027	-0.296913	-0.11897	0.007724	0.051831	-0.19008	-0.05975	0.000176	-0.16598	0.154921	-0.12172	-0.12422	-0.249
	-4.3	-0.193108	0.150247	-0.290868	-0.11884	-0.03007	0.021995	-0.1542	-0.04143	0.116299	-0.15415	0.186305	-0.05301	-0.13531	-0.26964
	-4.2	-0.102914	0.135389	-0.205902	-0.14649	-0.11384	0.024632	-0.09464	-0.09347	0.166447	-0.1011	0.149749	-0.03391	-0.12834	-0.25265
	-4.1	-0.0780182	0.158099	-0.0760221	-0.2167	-0.20211	0.053322	-0.02132	-0.09114	0.17643	-0.07217	0.107862	0.013534	-0.09563	-0.2597
	-4	-0.0696578	0.180109	0.0298506	-0.24613	-0.21096	0.077316	0.066938	-0.07767	0.086225	-0.13843	0.04957	-0.08019	-0.08814	-0.26616
	-3.9	-0.0669977	0.14568	0.0646613	-0.25112	-0.20282	0.080839	0.175143	-0.04194	0.001122	-0.21852	-0.07466	-0.12591	-0.10464	-0.29345
	-3.8	-0.114846	0.131561	0.0943372	-0.19898	-0.19543	0.008855	0.201456	-0.06132	-0.03532	-0.28027	-0.10488	-0.21131	-0.11217	-0.27527
	-3.7	-0.181194	0.0375186	0.0100611	-0.16568	-0.21551	-0.03775	0.184364	-0.07124	0.003732	-0.31079	-0.21722	-0.19455	0.03073	-0.30617
	-3.6	-0.164466	0.0435611	-0.00864727	-0.13962	-0.2516	-0.12639	0.12229	-0.10829	0.107321	-0.34926	-0.24621	-0.16183	0.134981	-0.25566
	-3.5	-0.166217	0.00875636	-0.0661774	-0.13079	-0.29316	-0.16069	0.017629	-0.09779	0.163782	-0.26172	-0.25147	-0.1059	0.182046	-0.2282
	-3.4	-0.131924	0.00951722	-0.0436873	-0.14725	-0.31938	-0.22514	-0.08262	-0.14142	0.16404	-0.14932	-0.21253	-0.07969	0.163631	-0.12325
	-3.3	-0.22805	-0.0305627	0.00255818	-0.12477	-0.31027	-0.27192	-0.14611	-0.06725	0.083394	-0.02021	-0.22094	-0.07587	0.091852	-0.07
	-3.2	-0.161331	-0.084848	0.132755	-0.11008	-0.30458	-0.31189	-0.06763	-0.01407	0.080631	-0.03743	-0.2229	-0.07443	0.080297	-0.04403
	-3.1	-0.1739	-0.110209	0.219214	-0.07795	-0.30399	-0.3806	-0.0227	0.029971	0.070586	-0.16318	-0.24284	-0.08109	-0.05759	-0.08266
	-3	-0.124216	-0.0756017	0.189494	-0.09726	-0.30953	-0.39863	0.052506	0.078713	0.098475	-0.22968	-0.21029	-0.05406	-0.15026	-0.12996
	-2.9	-0.0371639	-0.0588143	0.102628	-0.10132	-0.31778	-0.35142	0.152031	0.107539	0.047124	-0.25984	-0.221	-0.12112	-0.21603	-0.10794
	-2.8	0.031635	-0.0577223	0.0698008	-0.18021	-0.3178	-0.26635	0.288635	0.17586	0.035958	-0.24093	-0.18025	-0.11612	-0.13503	-0.0725
	-2.7	0.0627952	-0.0842278	0.0579624	-0.18919	-0.31109	-0.1697	0.343466	0.18468	-0.01049	-0.27061	-0.16025	-0.06726	0.010467	-0.02513
	-2.6	0.0174806	-0.124474	0.0347697	-0.18567	-0.25411	-0.13993	0.294361	0.168198	0.05541	-0.26634	-0.1649	0.065492	0.072186	-0.06173
	-2.5	-0.0346505	-0.110081	0.00154057	-0.08927	-0.18839	-0.02761	0.226665	0.147415	0.134918	-0.21971	-0.19053	0.039197	0.03261	-0.08829
	-2.4	-0.0425438	-0.151138	-0.0247466	-0.04895	-0.13194	0.022575	0.207144	0.09106	0.216632	-0.22117	-0.17746	-0.04152	-0.01453	-0.15008
	-2.3	-0.0798842	-0.199662	-0.0297427	-0.0251	-0.16189	0.112871	0.213979	0.065411	0.251428	-0.18698	-0.16519	-0.13087	-0.03105	-0.17032
	-2.2	-0.119217	-0.260454	-0.0876989	-0.03088	-0.19919	0.091684	0.278671	-0.00758	0.209701	-0.20013	-0.14702	-0.15114	0.014805	-0.21753
	-2.1	-0.170522	-0.26815	-0.140057	-0.06225	-0.244	0.12409	0.249036	-0.09556	0.202323	-0.17099	-0.20164	-0.08854	-0.02651	-0.29386
	-2	-0.263676	-0.190009	-0.18727	-0.10864	-0.21506	0.035143	0.229902	-0.18498	0.126386	-0.13689	-0.24875	-0.06254	-0.0725	-0.32227
	-1.9	-0.286419	-0.180056	-0.139036	-0.15798	-0.17886	-0.05343	0.179933	-0.22139	0.102043	-0.05219	-0.20877	-0.00199	-0.15193	-0.42172
	-1.8	-0.280681	-0.225623	-0.0222544	-0.16885	-0.11794	-0.10813	0.169161	-0.20838	0.05251	0.002939	-0.1696	-0.02881	-0.14878	-0.36769
	-1.7	-0.215467	-0.262342	0.0465262	-0.10494	-0.05573	-0.00185	0.165939	-0.21252	0.062756	-0.03795	-0.12294	-0.06335	-0.05573	-0.32118
	-1.6	-0.155524	-0.218628	0.0965489	-0.04183	-0.01262	0.062304	0.117404	-0.20038	0.038539	-0.0878	-0.15558	-0.1069	0.052	-0.21512
	-1.5	-0.147737	-0.198218	0.0782405	0.055588	0.055388	0.053293	0.079009	-0.24268	0.030772	-0.08338	-0.15122	-0.13095	0.059678	-0.16117
	-1.4	-0.115424	-0.126826	0.124055	0.147141	0.059967	-0.08301	0.027863	-0.2706	-0.02321	-0.09252	-0.12789	-0.15591	0.040101	-0.16318
	-1.3	0.0163089	-0.0781956	0.315743	0.205492	0.083073	-0.14831	0.031851	-0.3201	-0.06252	-0.08311	-0.14017	-0.16788	0.003521	-0.11426
	-1.2	0.13153	0.0570496	0.542761	0.182347	0.062474	-0.19094	0.067075	-0.3391	-0.09674	-0.16549	-0.12554	-0.18937	-0.01075	-0.01147
	-1.1	0.292705	0.0947858	0.846188	0.137292	0.11716	-0.15894	0.069471	-0.34965	-0.0915	-0.12657	-0.14906	-0.11023	-0.06632	0.050826
	-1	0.516075	0.311604	1.00733	0.073564	0.217238	-0.14292	0.082214	-0.38754	-0.10831	-0.15022	-0.17094	-0.10679	-0.07536	0.380935
	-0.9	0.789682	0.604562	1.03778	0.007141	0.414097	-0.16599	0.075942	-0.36946	-0.16864	-0.12198	-0.14236	-0.04356	0.077282	0.636069
	-0.8	0.944351	0.926709	0.961682	0.021239	0.570485	-0.14527	0.057913	-0.35567	-0.18523	-0.20849	-0.11258	0.057744	0.275555	0.88627
	-0.7	0.903675	0.996968	0.898041	0.154663	0.653434	-0.15313	0.012824	-0.34174	-0.16197	-0.31639	-0.11912	0.183351	0.559064	0.653611
	-0.6	0.834872	0.97677	0.821001	0.370965	0.636843	-0.15753	-0.03207	-0.32781	-0.11759	-0.30474	-0.16587	0.215795	0.796706	0.594672
	-0.5	0.815523	0.876288	0.824188	0.444242	0.635022	-0.22999	-0.03703	-0.33748	-0.10897	-0.22267	-0.15874	0.11639	0.990864	0.528976
	-0.4	0.787811	1.0362	0.830848	0.517454	0.718186	-0.21968	-0.00628	-0.3213	-0.12356	-0.00829	-0.2009	0.038737	1.08308	0.582052
	-0.3	0.817105	1.27268	1.005	0.623279	0.822273	-0.18918	0.019265	-0.29348	-0.11153	0.086221	-0.22065	0.018367	0.948039	0.370928
	-0.2	0.841384	1.46304	1.0164	0.837746	1.0199	-0.19082	0.067218	-0.24109	-0.09048	0.176948	-0.29351	0.103319	0.755102	0.230673
	-0.1	0.923396	1.48783	0.952361	0.95035	1.27955	-0.2542	0.078035	-0.21416	-0.02332	0.222294	-0.19005	0.232982	0.559464	0.293954
	0	0.876122	1.34503	0.855162	1.00196	1.57936	-0.2837	0.19389	-0.24521	0.173348	0.327556	0.008237	0.448644	0.591453	0.485444
	0.1	0.910428	1.35215	0.783375	0.965419	1.78272	-0.08034	0.510254	-0.23458	0.400385	0.499347	0.58131	0.962242	0.666647	0.756585
	0.2	0.973897	1.26686	0.783134	0.972604	1.80865	0.383719	0.940335	-0.23242	0.878929	0.802212	1.50613	1.72305	0.700779	0.9384
	0.3	1.39128	1.20633	0.760101	0.955615	1.75759	0.939856	1.29546	-0.09508	1.69971	1.19355	2.61465	2.54693	0.607718	1.0272
	0.4	1.84471	1.08362	0.677751	0.921193	1.63908	1.40785	1.36406	0.238405	2.49074	1.6167	3.47033	2.95104	0.521378	0.967346
	0.5	2.25986	1.04255	0.62881	0.959648	1.53853	1.64409	1.33465	0.664062	3.08043	1.94764	3.85729	3.03207	0.576483	0.920132
	0.6	2.31812	1.02264	0.809914	1.01052	1.39457	1.80588	1.24379	1.07815	3.16301	2.23378	3.85382	2.9451	0.598715	0.981091
	0.7	2.13672	1.01039	1.16799	1.05465	1.25233	1.73527	1.19679	1.29418	3.23708	2.3819	3.61519	2.9747	0.724307	1.01598
	0.8	1.92753	1.05501	1.44522	0.978046	1.13807	1.62227	1.08826	1.43998	3.21367	2.40822	3.33079	3.12808	0.723456	1.00554
	0.9	1.75353	1.13685	1.55487	0.874238	1.05665	1.43598	1.01756	1.49659	3.09479	2.24439	3.05731	3.28348	0.718314	0.951269
	1	1.73797	1.17387	1.90355	0.805045	1.0327	1.43057	0.886252	1.50661	2.86505	2.17444	2.7993	3.28607	0.633467	1.07732
	1.1	1.71474	1.1881	2.23636	0.728929	0.964125	1.54366	0.775602	1.43574	2.64507	2.08711	2.61733	3.01704	0.577951	1.18584
	1.2	1.75885	1.26605	2.40105	0.693304	0.876939	1.69017	0.690018	1.29698	2.51526	2.02625	2.45624	2.69724	0.634725	1.15191
	1.3	1.66329	1.52784	2.33891	0.655088	0.802534	1.81634	0.636314	1.17324	2.34613	2.00115	2.36285	2.637	0.624643	1.04578
	1.4	1.55419	1.74913	2.23969	0.645211	0.82772	1.84383	0.649023	1.11187	2.13712	2.06001	2.30222	2.87662	0.632378	0.86703
	1.5	1.40229	1.82046	2.33737	0.546584	0.868958	1.91691	0.666146	1.04123	1.93857	2.19855	2.39848	3.12445	0.535735	0.747266
	1.6	1.24668	1.72355	2.5267	0.465463	0.877543	1.86365	0.771312	0.923523	1.79824	2.24102	2.53878	3.30276	0.506222	0.558273
	1.7	1.09008	1.6049	2.82012	0.368441	0.832105	1.81361	0.837144	0.781419	1.67699	2.19654	2.78947	3.36145	0.470376	0.44359
	1.8	0.892073	1.55735	3.0063	0.313483	0.788483	1.71904	0.853362	0.644208	1.54923	2.09121	3.14195	3.4034	0.54345	0.389087
	1.9	0.76184	1.74995	3.0006	0.224922	0.733418	1.69174	0.733173	0.574193	1.46404	1.99441	3.47817	3.40123	0.528756	0.355891
	2	0.707556	1.92124	2.83809	0.213887	0.671705	1.67265	0.662454	0.473426	1.39998	1.91405	3.90061	3.40853	0.499233	0.284231
	2.1	0.738804	2.09417	2.71118	0.238796	0.684133	1.57278	0.640729	0.47178	1.35815	1.92819	4.14767	3.51773	0.461056	0.24671
	2.2	0.827616	2.00029	2.51153	0.238317	0.760052	1.45694	0.671283	0.422733	1.38109	1.84833	4.41559	3.58202	0.539032	0.253727
	2.3	0.858923	1.8671	2.46338	0.123386	0.831096	1.37608	0.693941	0.458661	1.4185	1.76646	4.60417	3.52447	0.521843	0.269123
	2.4	0.855411	1.68073	2.33714	0.045417	0.827938	1.36406	0.643213	0.381198	1.44233	1.6331	4.96162	3.35842	0.52468	0.258299
	2.5	0.715005	1.53216	2.27285	0.039081	0.744808	1.44114	0.665063	0.294725	1.38777	1.45882	5.20234	3.10204	0.450267	0.284359
	2.6	0.599357	1.43489	2.16898	0.124225	0.76327	1.57363	0.641823	0.252991	1.36905	1.41155	5.16579	2.93486	0.463998	0.269331
	2.7	0.546173	1.35455	2.11203	0.237476	0.785403	1.66194	0.664968	0.307156	1.30764	1.43175	4.83032	2.80849	0.446472	0.271766
	2.8	0.698042	1.27247	2.01078	0.364791	0.856032	1.71843	0.640169	0.444774	1.28849	1.55341	4.7136	2.73042	0.469558	0.249734
	2.9	0.775681	1.27958	2.02649	0.463571	0.825578	1.71936	0.6166	0.50027	1.15782	1.63481	4.67103	2.68199	0.528125	0.286635
	3	0.742709	1.28051	2.0408	0.498807	0.839807	1.78043	0.601213	0.499272	1.02038	1.6262	4.6711	2.65244	0.604706	0.286893
	3.1	0.683233	1.32045	2.07339	0.485253	0.908763	1.80099	0.591293	0.453818	0.890095	1.58376	4.39603	2.71083	0.617104	0.229747
	3.2	0.598909	1.31079	1.93661	0.445252	0.944544	1.72729	0.665407	0.431596	0.809127	1.50233	4.12468	2.82509	0.51186	0.258083
	3.3	0.687279	1.25533	1.8295	0.341061	0.916967	1.56466	0.710607	0.401813	0.799696	1.39745	3.89474	2.82381	0.4358	0.300044
	3.4	0.769872	1.19517	1.75192	0.26004	0.765345	1.43769	0.774328	0.325714	0.855032	1.29117	3.85315	2.72086	0.413471	0.370224
	3.5	0.935379	1.11898	1.74671	0.17417	0.675183	1.37806	0.680866	0.16839	0.994407	1.15924	3.83488	2.5237	0.456304	0.381502
	3.6	0.913165	1.14628	1.81879	0.152751	0.620983	1.35678	0.644108	0.068052	1.2851	1.10578	3.81402	2.45362	0.464624	0.399276
	3.7	0.711698	1.15373	1.89033	0.114433	0.594387	1.29826	0.547577	-0.02099	1.54035	1.11352	3.7243	2.35272	0.40394	0.381243
	3.8	0.618883	1.11809	1.95372	0.148321	0.630487	1.25552	0.497449	-0.01759	1.73487	1.15582	3.79937	2.32561	0.360218	0.436294
	3.9	0.518102	1.0132	1.84444	0.146304	0.716867	1.28723	0.41088	0.030125	1.84489	1.29709	3.8745	2.27907	0.294151	0.532134
	4	0.517245	0.840614	1.89179	0.15071	0.867194	1.34883	0.369507	0.16173	2.01658	1.46186	4.04663	2.30812	0.352642	0.583342
	4.1	0.491299	0.758965	1.8752	0.107293	0.892612	1.41982	0.409094	0.298663	2.30099	1.5658	4.00156	2.29872	0.441355	0.529752
	4.2	0.446015	0.744555	1.90192	0.098334	0.807685	1.48035	0.417721	0.434381	2.75755	1.63482	3.99304	2.16568	0.528616	0.445117
	4.3	0.420941	0.792188	1.80617	0.065576	0.71185	1.50318	0.401499	0.449104	3.19681	1.64783	3.91953	1.99542	0.52592	0.406749
	4.4	0.3133	0.786391	1.73607	0.049579	0.635076	1.52568	0.38217	0.437462	3.44208	1.77133	4.04413	1.83939	0.58149	0.388578
	4.5	0.24548	0.841736	1.68545	0.029329	0.590709	1.50084	0.369593	0.394883	3.46686	1.82136	4.23183	1.827	0.642251	0.420944
	4.6	0.19153	0.954974	1.5836	0.049747	0.530873	1.50063	0.333978	0.378689	3.49328	1.8718	4.52094	1.88264	0.765051	0.50967
	4.7	0.126235	1.20983	1.4606	0.072621	0.494854	1.42511	0.296111	0.453158	3.5492	1.84245	4.6797	1.98357	0.751054	0.546747
	4.8	0.0349967	1.46555	1.31763	0.093895	0.488547	1.32421	0.289797	0.541791	3.51709	1.7739	4.66442	2.08014	0.685931	0.472036
	4.9	0.0224307	1.81195	1.2301	0.151895	0.499254	1.22589	0.296632	0.661241	3.42507	1.61264	4.41096	2.10104	0.578766	0.36842
	5	0.0634236	2.03262	1.26962	0.166254	0.55156	1.1834	0.355283	0.737728	3.36553	1.46344	4.11553	2.06679	0.457243	0.232865
	5.1	0.0997392	2.11417	1.25164	0.189723	0.653426	1.17997	0.395963	0.718223	3.37019	1.26648	3.77981	2.01891	0.351754	0.170987
	5.2	0.0747879	2.03562	1.23948	0.1638	0.739557	1.2944	0.482612	0.698512	3.27917	1.14343	3.51658	2.03111	0.220361	0.113586
	5.3	0.0364833	1.90579	1.14719	0.177393	0.804133	1.3438	0.494903	0.746864	3.08139	1.03131	3.26144	1.98424	0.098494	0.08774
	5.4	-0.0318714	1.792	1.02212	0.188117	0.787269	1.38217	0.529661	0.872771	2.92102	1.0196	3.08413	1.89846	0.035502	0.065825
	5.5	0.00300351	1.72964	0.938448	0.194399	0.698546	1.28815	0.560744	0.964003	2.8228	1.09716	3.00655	1.72712	-0.01764	0.041024
	5.6	0.0452025	1.66089	0.801545	0.202616	0.579663	1.1778	0.530913	0.929174	2.7085	1.1818	2.94236	1.51964	-0.00657	0.011723
	5.7	0.150298	1.60605	0.850196	0.182206	0.486083	1.06833	0.545889	0.829329	2.65526	1.23694	2.80119	1.37663	-0.00866	0.014882
	5.8	0.142789	1.54747	0.808954	0.190656	0.438908	1.0376	0.526886	0.812794	2.61608	1.16718	2.60587	1.24406	-0.00839	0.08057
	5.9	0.10677	1.53013	0.870856	0.204572	0.337536	1.05978	0.538747	0.850783	2.66774	1.06035	2.45211	1.18071	-0.07351	0.206842
	6	0.142889	1.54625	0.855704	0.258095	0.29104	1.01155	0.482438	0.885921	2.66119	1.00843	2.29948	1.16532	-0.10198	0.284043
	6.1	0.123665	1.56765	0.852361	0.262138	0.260294	0.90012	0.466844	0.898134	2.70208	0.963011	2.09848	1.23496	-0.10177	0.350193
	6.2	0.0528931	1.54601	0.949161	0.241015	0.29175	0.829886	0.511321	0.888521	2.74894	0.914764	1.97889	1.35831	-0.06774	0.435246
	6.3	-0.0249028	1.5008	1.18254	0.20917	0.251497	0.820603	0.593932	0.960379	2.66533	0.79562	1.92595	1.43623	-0.12063	0.478645
	6.4	-0.0875881	1.41359	1.46984	0.17556	0.173246	0.790051	0.721982	1.02598	2.49135	0.755852	1.97118	1.49233	-0.14723	0.457491
	6.5	-0.0915837	1.35388	1.57731	0.134867	0.096015	0.720117	0.853914	1.04351	2.25718	0.772829	1.9118	1.54307	-0.26448	0.508173
	6.6	-0.0160954	1.26774	1.55414	0.069181	0.075209	0.675427	1.02891	1.01554	2.08246	0.833401	1.81868	1.52544	-0.34901	0.513708
	6.7	0.216968	1.20032	1.60257	0.012274	0.095226	0.686567	1.17786	0.888414	1.97337	0.858441	1.63946	1.43625	-0.29296	0.589584
	6.8	0.410501	1.11684	1.70772	-0.00984	0.122364	0.688974	1.26566	0.822986	1.92584	0.851561	1.53954	1.38054	-0.19253	0.484135
	6.9	0.695532	1.09725	1.70933	-0.03965	0.074832	0.741668	1.27736	0.843432	1.9631	0.905068	1.47058	1.33365	-0.1106	0.492179
	7	0.896122	1.03148	1.63997	-0.03511	0.020106	0.769553	1.15383	0.956331	2.05926	1.03618	1.4983	1.35744	-0.27138	0.359041
	7.1	1.1626	0.990572	1.51484	-0.06698	-0.08895	0.820164	1.05879	1.06919	2.1027	1.31633	1.50171	1.32581	-0.33474	0.335312
	7.2	1.12574	0.923053	1.43868	-0.06504	-0.14028	0.872969	0.988046	1.09805	2.16164	1.53663	1.54369	1.34892	-0.36531	0.263146
	7.3	1.05857	0.876036	1.3317	-0.09622	-0.1817	0.949564	0.975685	1.11749	2.13528	1.6325	1.64193	1.31803	-0.27971	0.267542
	7.4	0.902718	0.816196	1.36222	-0.1015	-0.17497	1.05205	1.01759	1.07936	2.16257	1.61786	1.8379	1.30768	-0.21386	0.291278
	7.5	0.852514	0.756075	1.38445	-0.11094	-0.16275	1.122	1.04331	1.02039	2.08184	1.51552	2.02415	1.20264	-0.20907	0.304805
	7.6	0.726027	0.690622	1.40232	-0.06663	-0.12059	1.20341	1.06712	0.976836	1.99595	1.4993	2.01982	1.11166	-0.28302	0.300065
	7.7	0.682754	0.667308	1.26757	-0.0222	-0.07204	1.1781	1.03923	1.01311	1.83004	1.42184	1.84889	0.962293	-0.37149	0.187389
	7.8	0.681763	0.613791	1.24713	0.062591	-0.04362	1.2087	1.04641	1.034	1.73124	1.35104	1.721	0.835482	-0.37814	0.090043
	7.9	0.651837	0.682514	1.35646	0.155857	-0.01291	1.21461	1.12379	1.072	1.59502	1.23256	1.65826	0.767541	-0.44043	-0.04717
	8	0.565018	0.690619	1.6828	0.235884	-0.03165	1.18037	1.20187	1.02532	1.53013	1.13481	1.75206	0.67617	-0.45603	-0.07704
	8.1	0.391659	0.725594	1.98588	0.281196	-0.04497	1.07653	1.18583	0.960665	1.38134	1.06831	1.71597	0.66296	-0.60513	-0.08387
	8.2	0.319373	0.64759	2.01569	0.311019	-0.09761	0.946855	1.04855	0.950435	1.21322	1.03782	1.6064	0.552798	-0.64566	-0.04886
	8.3	0.365446	0.643824	1.80101	0.355888	-0.09	0.905545	0.874394	1.00878	1.04408	1.04533	1.45562	0.494058	-0.73986	-0.03551
	8.4	0.406222	0.752473	1.52647	0.372367	-0.09067	0.871048	0.824745	1.11054	0.947996	1.10734	1.35105	0.433384	-0.7156	-0.07636
	8.5	0.477732	0.962922	1.3415	0.337223	-0.09964	0.813144	0.82947	1.05664	0.881029	1.2352	1.43604	0.386935	-0.70645	-0.10026
	8.6	0.41704	1.13125	1.24005	0.278002	-0.12713	0.740737	0.851094	0.937433	0.839129	1.35503	1.45874	0.396469	-0.66848	-0.1347
	8.7	0.386489	1.22445	1.19035	0.207585	-0.17795	0.649678	0.818381	0.81883	0.777153	1.57572	1.53456	0.424942	-0.63484	-0.11015
	8.8	0.336336	1.21658	1.14249	0.141911	-0.19667	0.5766	0.784936	0.715901	0.71114	1.72117	1.60008	0.485739	-0.57962	-0.1345
	8.9	0.302472	1.18589	1.13771	0.050766	-0.21018	0.573375	0.729794	0.666568	0.587923	1.78363	1.62261	0.53716	-0.55674	-0.20305
	9	0.290069	1.1083	1.04378	-0.02565	-0.18353	0.625783	0.625592	0.601355	0.452169	1.7056	1.70659	0.503378	-0.53786	-0.24598
	9.1	0.301044	1.0104	0.979772	-0.09214	-0.19856	0.743039	0.541865	0.558399	0.354732	1.58883	1.69414	0.482943	-0.49178	-0.21983
	9.2	0.380279	0.93614	0.802674	-0.12716	-0.19746	0.816621	0.42669	0.49272	0.373425	1.58561	1.72982	0.40069	-0.42341	-0.13661
	9.3	0.426267	0.850591	0.751208	-0.15186	-0.20839	0.856179	0.413281	0.408635	0.486701	1.5767	1.66521	0.467004	-0.45653	-0.14645
	9.4	0.446533	0.838281	0.709098	-0.14524	-0.1875	0.931765	0.457132	0.352156	0.636785	1.66288	1.60059	0.487587	-0.54693	-0.16977
	9.5	0.389565	0.838798	0.74731	-0.14033	-0.20498	1.09117	0.576799	0.286581	0.85595	1.80927	1.58089	0.54548	-0.68341	-0.27348
	9.6	0.560445	0.885902	0.713356	-0.17149	-0.23228	1.26343	0.661971	0.241905	1.03521	1.98457	1.60298	0.562969	-0.74438	-0.306
	9.7	0.964011	0.958925	0.745767	-0.28513	-0.28453	1.36914	0.704978	0.201668	1.19786	2.16914	1.61222	0.61469	-0.72769	-0.31375
	9.8	1.64389	1.01168	0.768642	-0.36151	-0.31566	1.49382	0.726826	0.172865	1.31318	2.25874	1.52417	0.654265	-0.72481	-0.28894
	9.9	2.28882	1.1683	0.776454	-0.37513	-0.33567	1.54603	0.756085	0.168523	1.35689	2.36146	1.47094	0.665438	-0.69704	-0.15604
	10	2.76422	1.38328	0.77777	-0.32613	-0.29964	1.69603	0.756271	0.166013	1.32125	2.31318	1.54314	0.752975	-0.72555	-0.10967
Fig. 2f		Time (s)
Air puff heatmap	Cell number	-10	-9.9	-9.8	-9.7	-9.6	-9.5	-9.4	-9.3	-9.2	-9.1	-9	-8.9	-8.8	-8.7	-8.6	-8.5	-8.4	-8.3	-8.2	-8.1	-8	-7.9	-7.8	-7.7	-7.6	-7.5	-7.4	-7.3	-7.2	-7.1	-7	-6.9	-6.8	-6.7	-6.6	-6.5	-6.4	-6.3	-6.2	-6.1	-6	-5.9	-5.8	-5.7	-5.6	-5.5	-5.4	-5.3
	1	0.432447	-0.345246	-0.594671	-0.472803	0.291855	0.706891	0.957484	0.750388	1.35454	1.47408	1.69862	1.33143	0.983795	0.562634	0.50905	0.507408	0.462309	0.403252	0.497017	1.0373	1.33622	1.92673	2.10765	1.92574	0.675126	-0.122182	-0.755433	-0.954443	-0.653147	-0.111324	0.63205	0.479113	0.337374	0.531605	0.862631	0.767821	0.459161	0.0902714	0.243847	0.294458	0.205059	-0.276888	-0.459872	-0.581774	-0.43254	-0.664465	-0.78712	-0.84029
	2	-1.19669	-1.17071	-0.853691	-0.566666	-0.349846	-0.272821	-0.311309	-0.389924	-0.546558	-0.64287	-0.718182	-0.806953	-0.879116	-0.914603	-0.970359	-1.01414	-1.04534	-0.898252	-0.473294	0.0491351	0.305337	0.117444	-0.237674	-0.361357	-0.396573	-0.457553	-0.58093	-0.682714	-0.83389	-0.919424	-0.934889	-0.802073	-0.791752	-0.949669	-1.02841	-1.00605	-0.843422	-0.727224	-0.587667	-0.500501	-0.426265	-0.566967	-0.604615	-0.654626	-0.530137	-0.527028	-0.568584	-0.576428
	3	-0.193712	-0.214677	-0.0606727	0.533025	0.840093	0.890795	0.668211	0.72961	0.869388	0.887925	0.786051	0.785556	0.741859	0.757581	0.60599	0.517673	0.273807	0.307763	0.259228	0.328158	0.250104	0.240772	0.403881	0.336299	0.227464	-0.0250056	-0.15072	-0.237013	-0.253509	-0.169025	-0.149445	-0.130421	-0.212433	-0.18777	-0.31105	-0.325943	-0.373972	-0.273316	-0.378703	-0.249471	-0.177247	-0.14087	-0.394199	-0.604218	-0.668613	-0.540612	-0.366768	-0.228052
	4	-0.524244	-0.358509	-0.173769	-0.103443	-0.0847168	-0.146514	-0.18985	-0.201224	-0.15198	-0.0694456	-0.184811	-0.214322	-0.319964	-0.428484	-0.623218	-0.820357	-1.01797	-0.959326	-0.854881	-0.621905	-0.546944	-0.414638	-0.331607	-0.306276	-0.398999	-0.515365	-0.69027	-0.849293	-0.840124	-0.614755	-0.421799	-0.234075	-0.196983	-0.106491	-0.0672294	0.0298861	-0.0245003	-0.10515	-0.384675	-0.358491	-0.313207	-0.325995	-0.464177	-0.654561	-0.819705	-0.924969	-0.872427	-0.623892
	5	-0.0699945	0.0344775	0.144519	-0.0957395	-0.346978	-0.557201	-0.187846	-0.375709	-0.283774	-0.525525	-0.132112	-0.0908496	0.0557137	-0.314388	-0.403838	-0.417588	-0.22915	-0.110472	0.18973	0.400185	0.506906	0.122271	-0.00323116	-0.296511	-0.363079	-0.491461	-0.318846	-0.0118534	0.218545	0.47684	0.435124	0.433153	0.277626	0.437335	0.278686	0.145474	-0.183986	-0.0290211	-0.0334801	-0.126668	-0.2101	-0.16048	0.131853	0.209897	0.00200224	-0.0788994	0.0485879	0.197853
	6	0.571491	0.676248	0.687517	0.706136	0.469758	0.384079	0.120356	0.237037	0.283205	0.569871	0.872018	1.28317	1.61545	1.54405	1.48467	1.23191	1.19325	1.00551	0.877173	0.741689	0.743669	0.637798	0.879008	0.702536	0.779195	0.593605	0.744733	0.63527	0.399652	0.152315	-0.0603007	-0.113133	-0.0900078	0.042334	-0.135255	-0.342623	-0.112865	0.0781368	0.0332477	-0.221641	-0.12046	0.0267625	-0.0430526	-0.0858255	0.0407682	0.103062	0.135482	0.118652
	7	0.0950156	-0.0778671	-0.0281926	-0.0354851	0.0722886	0.130058	0.17635	0.288087	0.433758	0.77954	1.35817	2.06832	2.49211	2.2723	1.83687	1.44757	1.34257	1.35108	1.33528	1.18907	1.04781	1.04537	1.18072	1.05858	0.820046	0.54382	0.26857	0.0135942	-0.340081	-0.518555	-0.662034	-0.570905	-0.433563	-0.279034	-0.115958	0.100861	0.913651	1.63172	2.11161	1.86718	1.60973	1.32816	1.07616	0.782544	0.525579	0.403136	0.236563	0.303081
	8	1.13994	1.70541	2.10941	2.1831	2.31311	2.35884	2.35971	2.31006	2.17432	1.9013	1.6792	1.43553	1.13214	0.96574	0.844885	0.788057	0.682342	0.661752	0.616119	0.538122	0.640824	0.696618	0.743589	0.575428	0.526411	0.461961	0.4496	0.419039	0.563514	0.6596	0.6985	0.64121	0.608277	0.503361	0.302083	0.156427	0.0638662	-0.0500217	-0.157937	-0.194937	-0.224398	-0.223486	-0.17664	-0.104298	-0.0753783	-0.188802	-0.124919	-0.209976
	9	-0.0481269	-0.107113	-0.254871	-0.355837	-0.315907	-0.107343	0.111195	0.22386	0.193758	0.0357321	-0.104778	-0.194536	-0.252023	-0.325656	-0.41034	-0.469335	-0.351057	-0.259085	-0.184279	-0.178573	-0.133403	-0.0767454	-0.177503	-0.346856	-0.536795	-0.541988	-0.530767	-0.468094	-0.48812	-0.439013	-0.368383	-0.407683	-0.361174	-0.527015	-0.549331	-0.592076	-0.481151	-0.503772	-0.537358	-0.62836	-0.648613	-0.796528	-0.837282	-0.799236	-0.752218	-0.750446	-0.688981	-0.655341
	10	-0.246263	-0.288669	-0.295257	-0.292196	-0.337015	-0.376102	-0.38814	-0.391803	-0.373052	-0.358006	-0.358876	-0.335723	-0.348433	-0.337438	-0.346428	-0.356399	-0.357477	-0.357549	-0.349476	-0.324926	-0.360071	-0.36284	-0.406756	-0.443083	-0.477673	-0.480433	-0.454429	-0.404894	-0.375453	-0.376017	-0.412375	-0.431536	-0.417685	-0.452535	-0.470494	-0.505597	-0.478887	-0.449352	-0.410891	-0.43458	-0.519396	-0.609229	-0.654714	-0.599462	-0.536951	-0.442887	-0.438255	-0.416394
	11	0.154046	0.0669497	0.00822519	-0.0442453	-0.0904745	-0.157015	-0.199284	-0.281677	-0.288398	-0.302278	-0.205849	-0.138521	-0.000841143	0.0636173	0.150633	0.202904	0.224685	0.192444	0.0908083	0.0785402	0.03026	0.0400765	0.0588792	0.722921	1.61706	2.41171	2.52653	2.3283	2.13701	1.98767	1.86202	1.72976	1.6027	1.46466	1.31188	1.19041	1.07522	0.984074	0.914451	0.878028	0.83173	0.767539	0.719423	0.689277	0.620335	0.508004	0.517117	0.596854
	12	-0.341802	-0.473196	-0.39665	-0.333299	-0.320622	-0.342722	-0.331252	-0.309682	-0.276171	-0.337257	-0.363323	-0.426436	-0.471027	-0.507121	-0.431384	-0.348066	-0.273875	-0.35413	-0.437105	-0.520304	-0.547562	-0.552761	-0.590351	-0.689869	-0.638956	-0.554437	-0.379981	-0.376874	-0.384014	-0.435295	-0.517301	-0.614835	-0.616158	-0.603744	-0.523491	-0.565351	-0.665156	-0.685953	-0.643392	-0.543576	-0.605968	-0.587098	-0.551119	-0.482128	-0.44626	-0.454495	-0.510286	-0.627876
	13	-0.0329487	-0.0626443	-0.177609	-0.206463	-0.125245	-0.0396813	-0.287232	-0.623514	-0.676817	-0.758902	-0.711666	-0.780525	-0.451316	-0.189186	0.0648361	-0.0704202	-0.357416	-0.675087	-0.94328	-0.825496	-0.895957	-0.66907	-0.760753	-0.465217	-0.169661	0.366993	0.601816	0.785107	0.811379	0.920541	0.706237	0.616659	0.336046	0.10805	0.0341496	0.067972	0.126669	-0.266055	-0.540753	-0.488993	-0.507507	-0.275423	-0.51244	-0.339206	-0.76899	-0.886061	-1.02843	-1.09139
	14	-0.677734	-0.586435	-0.44733	-0.401266	-0.309	-0.324317	-0.25476	-0.408497	-0.487583	-0.559539	-0.512214	-0.410691	-0.351858	-0.334617	-0.452515	-0.605316	-0.533315	-0.447178	-0.282442	-0.232443	-0.166565	-0.162878	-0.407168	-0.579183	-0.699143	-0.480776	-0.486511	-0.446111	-0.599186	-0.703399	-0.868609	-0.837113	-0.630493	-0.575564	-0.529589	-0.648523	-0.599607	-0.64538	-0.721716	-0.748714	-0.542211	-0.311881	-0.307803	-0.387451	-0.461823	-0.485348	-0.602269	-0.611869
	15	-0.845628	-1.28767	-1.12509	-0.944071	-0.31329	-0.284311	-0.596996	-1.07336	-0.86	-0.99045	-0.583305	-0.51165	-0.100738	0.0344457	0.561162	0.66248	0.61707	-0.0814007	-0.395742	-0.645391	-0.285286	0.256419	0.79693	1.20702	1.40715	1.51808	1.57923	1.69497	1.62442	1.10231	0.567385	0.547962	0.934483	1.02881	0.99981	0.925461	1.15685	0.736819	0.593865	0.0738469	0.915243	0.756291	1.33294	0.444956	0.431132	0.334746	0.304112	1.05191
	16	1.16424	1.52231	1.73356	1.8611	1.25356	1.13629	0.758131	1.25414	0.919541	1.03593	0.0955369	0.230368	0.154357	-0.0290913	-0.285072	-0.163707	0.94871	1.81498	0.801657	0.173349	-0.482249	-0.599294	-0.197311	-1.23013	-1.41041	-2.19088	-1.05033	-1.34434	-1.19422	-1.74583	-1.57806	-1.5919	-1.55287	-0.876789	-1.08854	-0.631253	-0.141167	0.220705	-0.0538677	-1.17556	-1.87397	-1.6772	-0.692161	-0.258975	-0.428556	-0.509367	-0.424564	-0.176887
	17	-0.420615	-0.412891	-0.383183	-0.341409	-0.279918	-0.261526	-0.237935	-0.246868	-0.238808	-0.231859	-0.277469	-0.264252	-0.187986	-0.201433	-0.244236	-0.385759	-0.352708	-0.396588	-0.42379	-0.455307	-0.409385	-0.34519	-0.314754	-0.304622	-0.284998	-0.341093	-0.423018	-0.515305	-0.593145	-0.620918	-0.656631	-0.659809	-0.640354	-0.656922	-0.62267	-0.649821	-0.467852	-0.357998	-0.332381	-0.463711	-0.510902	-0.440392	-0.428463	-0.542199	-0.628123	-0.573798	-0.516284	-0.48854
	18	-0.580175	-0.525759	-0.61227	-0.736752	-0.766838	-0.865892	-0.856439	-0.859039	-0.706119	-0.707456	-0.788691	-0.806455	-0.742372	-0.733065	-0.82535	-0.852174	-0.869326	-0.853185	-0.952379	-0.86024	-0.685226	-0.36339	-0.235753	-0.224854	-0.372499	-0.483338	-0.563981	-0.609525	-0.532934	-0.429977	-0.518114	-0.506856	-0.477367	-0.134372	-0.00556245	0.0659996	0.064333	-0.0416394	-0.0755937	-0.20074	-0.232705	-0.386575	-0.522061	-0.453709	-0.369753	-0.336464	-0.45103	-0.610967
	19	1.41513	1.15303	1.00824	0.849049	0.739316	0.581007	0.540781	0.457404	0.39232	0.448016	0.531384	0.674226	0.605473	0.718249	0.553841	0.537617	0.54975	0.418983	0.215852	0.00695442	-0.0281026	-0.0231042	-0.103501	-0.283924	-0.436486	-0.87392	-0.910315	-1.12156	-1.06215	-1.20326	-1.09498	-1.10353	-0.957213	-0.926559	-0.961801	-0.987643	-0.841348	-0.56773	-0.53648	-0.608308	-0.667877	-0.682656	-0.695628	-0.618855	-0.611316	-0.384566	-0.3434	-0.152646
	20	-1.26177	-1.15114	-0.873058	-0.481594	-0.452617	-0.588852	-0.842455	-1.2268	-1.30795	-0.992724	-0.491832	0.0331471	0.0718398	-0.0875968	-0.186309	-0.298524	-0.143733	-0.201136	-0.319454	-0.330924	-0.334729	-0.247542	-0.268958	-0.341151	-0.27206	0.0148057	0.680262	1.10928	1.17485	0.980594	1.02097	1.73938	2.09816	2.35453	2.02813	1.5335	1.03776	0.636309	0.598883	0.471138	0.0553555	-0.235378	-0.360421	-0.220501	-0.0795748	-0.110948	-0.280343	-0.380343
	21	-0.341863	0.158437	0.790616	1.75702	2.02068	2.01084	1.69253	1.84633	1.82909	1.56211	0.896803	0.155973	0.148144	0.297145	0.638136	0.626662	0.428375	0.145501	-0.314243	-0.542848	-0.764685	-0.672259	-0.787769	-0.595024	-0.670685	-0.725922	-1.01449	-1.16987	-1.04847	-0.958115	-1.00066	-0.805881	-0.474067	-0.424236	-0.742588	-0.72007	-0.359978	-0.196439	-0.246977	0.29851	0.863244	1.35627	1.13518	1.02269	0.722464	0.826816	1.0624	1.49095
	22	-0.81191	-0.716673	-0.61925	-0.50285	-0.493973	-0.469627	-0.487406	-0.549678	-0.557837	-0.553464	-0.566036	-0.508105	-0.493254	-0.488246	-0.498998	-0.226803	0.18673	0.369278	0.21242	-0.0651903	-0.249581	-0.386962	-0.422172	-0.468046	-0.496189	-0.584908	-0.660395	-0.676711	-0.702292	-0.722823	-0.69559	-0.654705	-0.63139	-0.653494	-0.683827	-0.686395	-0.74223	-0.653146	-0.648306	-0.62478	-0.753756	-0.779518	-0.832938	-0.743931	-0.590488	-0.436547	-0.472791	-0.562636
	23	-0.6676	-0.568464	-0.392953	-0.25013	-0.245464	-0.317295	-0.346896	-0.372883	-0.378565	-0.374453	-0.38696	-0.417526	-0.459439	-0.480036	-0.490644	-0.537566	-0.584499	-0.522181	-0.468382	-0.415672	-0.453028	-0.460433	-0.472093	-0.448084	-0.405341	-0.334761	-0.322627	-0.352665	-0.394826	-0.423037	-0.460295	-0.452364	-0.461036	-0.430897	-0.434053	-0.443761	-0.471371	-0.535769	-0.576271	-0.651243	-0.689791	-0.707954	-0.681534	-0.661862	-0.661074	-0.64562	-0.647771	-0.626832
	24	-0.917475	-0.849472	-0.699044	-0.42202	0.0432794	1.16705	2.40335	3.43951	3.76909	3.633	3.21426	2.74812	2.23539	1.85697	1.40066	1.06933	0.861813	0.729204	0.687075	0.647591	0.616098	0.495422	0.364957	0.175974	-0.0216441	-0.184819	-0.243084	-0.175257	-0.240357	-0.348754	-0.465918	-0.46683	-0.437843	-0.139018	0.19789	0.379857	0.194453	-0.0254926	-0.168474	-0.258087	-0.308948	-0.215622	-0.201856	-0.22265	-0.406694	-0.409786	-0.472887	-0.574461
	25	-1.95034	-1.92954	-1.70952	-1.34074	-1.26064	-1.2446	-1.17794	-1.00407	-0.975346	-1.11256	-1.28288	-1.28399	-1.03443	-0.477692	-0.191478	-0.097202	-0.398303	-0.359783	-0.39457	-0.51543	-0.728571	-0.855927	-0.63476	-0.0979324	0.631918	1.12316	1.50726	1.72637	1.73734	1.37734	1.05402	1.31403	1.57283	1.38733	0.915255	0.826397	0.94297	1.02324	0.779824	0.645687	0.430325	0.163907	-0.0232245	0.0802475	0.312047	0.547834	1.34041	1.97478
	26	2.36595	2.22132	1.96162	1.73079	1.7213	1.70571	1.76894	1.68343	1.63982	1.53209	1.53288	1.56083	1.60329	1.58582	1.45125	1.36352	1.27693	1.22277	1.08386	1.03138	0.985336	0.962965	0.748707	0.633926	0.608787	0.719423	0.733959	0.695231	0.64324	0.532039	0.529841	0.547523	0.574845	0.441722	0.3258	0.25998	0.187344	0.0976957	-0.0208739	-0.0377945	-0.131855	-0.18084	-0.254135	-0.334038	-0.394028	-0.519869	-0.663677	-0.778665
	27	1.31846	1.36596	1.23381	1.09704	1.09492	1.18561	1.22015	1.75062	1.67878	1.48386	0.957675	0.624342	0.55846	0.0657378	-0.0669521	-0.201747	-0.0646487	-0.0748596	-0.266745	0.0652087	0.246204	0.439357	0.244955	0.0791661	-0.188881	-0.654198	-0.733534	-0.563012	-0.442505	-0.684507	-0.924487	-1.01162	-1.08717	-0.732719	-0.533911	-0.327032	-0.583184	-0.744776	-1.03276	-1.20812	-1.40738	-1.05041	-0.829796	-0.548978	-0.222969	-0.202287	-0.155469	-0.750666
	28	-0.918023	-0.988545	-0.902804	-0.886067	-0.996415	-1.03796	-1.16258	-0.900933	-0.642989	-0.494746	-0.535261	-0.667522	-0.643492	-0.756488	-0.785956	-0.738595	-0.505962	-0.400937	-0.377117	-0.511915	-0.695309	-0.655259	-0.372571	-0.130626	-0.119251	-0.207969	-0.273635	-0.307721	-0.465729	-0.49094	-0.502184	-0.496614	-0.564276	-0.674377	-0.669734	-0.658356	-0.63644	-0.647539	-0.732048	-0.828658	-0.875389	-0.81779	-0.74559	-0.718474	-0.673925	-0.685053	-0.782465	-0.803438
	29	-0.545407	-0.538928	-0.558033	-0.288392	-0.181988	-0.298178	-0.676535	-0.883722	-0.688316	-0.49487	-0.525788	-0.704183	-0.725665	-0.678142	-0.586074	-0.569814	-0.544646	-0.76406	-0.86166	-0.985897	-0.849589	-0.75372	-0.701992	-0.631977	-0.563262	-0.45909	-0.271306	-0.267128	-0.0381214	-0.0446176	0.07035	-0.13686	-0.202033	-0.328682	0.196431	0.714928	1.10279	1.10033	1.4113	2.14024	2.4755	2.32292	1.87672	1.55209	1.19216	0.936074	0.918508	1.07477
	30	-0.668279	-0.72015	-0.746748	-1.02177	-1.07753	-1.18266	-0.946361	-0.725315	-0.60895	-1.20776	-1.85482	-2.20537	-2.0952	-2.07887	-1.78242	-1.49015	-1.09573	-1.04852	-0.944123	-1.04841	-0.986932	-0.697102	-0.27276	-0.309246	-0.651347	-1.4081	-1.55709	-1.57476	-1.12408	-1.17014	-1.17549	-1.08959	-0.636078	-0.103543	-0.15909	-0.36306	-0.550518	-0.328488	-0.317979	-0.346828	0.229187	0.709396	1.0534	1.06776	1.06592	0.995769	0.7453	0.846972
	31	0.477808	0.964547	1.19882	1.09793	0.96629	0.928418	1.02921	1.65241	2.15495	2.38373	2.00262	1.44244	0.984504	0.634211	0.540636	0.443835	0.265308	-0.00580276	-0.0871007	-0.196331	-0.402718	-0.615739	-0.654267	-0.459475	-0.327179	-0.385893	-0.47634	-0.593587	-0.566398	-0.635305	-0.623254	-0.677793	-0.70389	-0.74148	-0.856672	-0.889974	-1.01775	-1.01171	-1.03429	-0.987548	-0.926315	-0.798753	-0.696872	-0.612578	-0.74363	-0.780933	-0.932311	-0.94291
	32	-0.668564	-0.0694681	0.333507	0.0921282	-0.336029	0.0225688	1.35611	2.87614	3.51978	2.90736	2.0739	1.40232	1.04903	0.87728	0.60347	0.386805	0.0249715	-0.198238	-0.380506	-0.323511	-0.323196	-0.337714	-0.461422	-0.466643	-0.356129	-0.146862	0.0169045	-0.00743792	-0.0226961	0.0530057	0.130186	0.0917894	0.251842	0.667475	1.10042	1.27817	1.33876	1.15221	0.847171	0.803146	1.20933	1.50545	1.3721	0.978702	0.725057	0.431982	0.173156	-0.155444
	33	-1.29349	-1.2069	-1.15055	-1.04843	-1.0376	-0.759038	-0.469311	-0.140852	0.125846	0.365001	0.718616	0.650414	0.482052	0.150911	0.0809281	-0.0960562	-0.134925	-0.304045	-0.405904	-0.502824	-0.408659	-0.281262	0.131623	0.504984	0.633302	0.548099	0.249314	0.0443287	-0.353084	-0.579528	-0.79864	-1.02593	-1.19722	-1.16399	-1.00564	-0.96954	-1.03625	-1.20316	-1.13536	-1.08891	-0.971989	-1.00369	-1.12772	-1.2512	-1.46255	-1.55229	-1.7451	-1.73875
	34	-0.581092	-0.666561	-0.756882	-0.844082	-0.92664	-0.734115	-0.182691	0.729372	1.56152	2.26182	2.54566	2.54456	2.17321	1.77607	1.39358	1.09448	0.838864	0.973278	1.20189	1.49273	1.63745	1.83828	1.84074	1.6246	1.29624	1.04173	0.873887	0.747662	0.624647	0.512855	0.439895	0.463936	0.445424	0.61337	0.734884	0.873297	0.654603	0.558342	0.442612	0.479364	0.372899	0.342186	0.297485	0.398941	0.423944	0.406736	0.247539	0.120899
	35	-0.469755	-0.580439	-0.548436	-0.3157	-0.120559	-0.0676939	-0.196111	-0.28596	-0.47433	-0.591068	-0.719947	-0.610306	-0.230556	0.884962	1.78122	2.27098	1.96227	1.82262	1.92603	1.98773	1.92323	1.73387	1.66237	1.67332	1.72265	1.76455	1.90366	1.97719	1.93742	1.68769	1.40618	1.31537	1.1613	0.98868	0.72414	0.545376	0.427388	0.328832	0.276291	0.24165	0.118473	-0.0697084	-0.248644	-0.315021	-0.348722	-0.368666	-0.433826	-0.213919
	36	-0.754178	-0.785329	-0.821439	-0.84707	-0.823927	-0.838164	-0.852606	-0.893764	-0.920965	-0.926101	-0.95539	-0.961778	-0.988527	-1.01437	-1.03454	-1.03665	-0.989866	-0.951822	-0.958069	-0.98025	-1.01888	-1.0314	-0.997972	-0.952687	-0.888747	-0.903667	-0.920348	-0.968893	-0.989235	-1.00185	-1.029	-1.03733	-1.06639	-1.05262	-1.05011	-0.980311	-0.903873	-0.855485	-0.821048	-0.775374	-0.696791	-0.475259	-0.315747	-0.200849	-0.167827	-0.053074	0.230358	0.380591
	37	0.451105	0.561086	0.786547	0.938627	0.994443	0.839523	0.699599	0.631658	0.783872	1.05625	1.41631	1.65083	1.72533	1.52799	1.24668	1.01465	0.892192	0.773548	0.567237	0.445413	0.346379	0.339509	0.167161	0.107197	0.0101414	0.0646422	0.13633	0.1657	0.1008	-0.0229678	-0.017323	0.111621	0.046924	-0.110102	-0.388038	-0.524892	-0.684343	-0.769344	-0.860214	-0.927665	-0.92269	-0.999126	-0.993656	-1.04115	-0.714602	-0.581639	-0.468777	-0.691858
	38	-0.741527	-0.71223	-0.698903	-0.473297	-0.314153	-0.201653	-0.104717	-0.113276	0.0755241	0.143971	0.309481	0.192096	0.149457	0.0214103	-0.103951	-0.336929	-0.561098	-0.740231	-0.804442	-0.820676	-0.829084	-0.818439	-0.791564	-0.739601	-0.787858	-0.83459	-0.733206	-0.552061	-0.464205	-0.567357	-0.705215	-0.727068	-0.837314	-0.860268	-0.793916	-0.643695	-0.588423	-0.752859	-0.846377	-0.915106	-0.822713	-0.795561	-0.753918	-0.783364	-0.741808	-0.800879	-0.855297	-0.861508
	39	-0.512129	-0.55905	-0.384408	-0.550812	-0.52964	-0.47931	-0.419471	-0.698772	-1.18832	-1.85461	-1.81422	-1.86707	-1.67734	-2.16148	-2.03483	-1.72206	-1.14013	-0.736324	-0.514781	-0.51201	-0.414809	-0.502529	0.0828077	0.314583	0.632156	0.496052	0.386737	0.34501	0.125634	0.366904	0.581436	0.869237	1.13048	1.13691	1.52165	1.39204	1.52987	1.07353	0.903248	0.710402	1.0144	0.701853	0.760677	0.689389	0.81499	1.13793	1.24306	1.61848
	40	-0.906874	-0.812279	-0.789336	-0.741333	-0.77918	-0.875691	-1.41283	-1.86607	-2.29411	-2.28798	-2.32043	-1.98952	-1.45606	-0.920368	-0.774695	-0.813619	-0.845661	-0.707138	-0.542828	-0.42011	-0.377654	-0.450985	-0.462125	-0.410875	-0.486817	-0.357993	-0.210601	-0.00381886	0.0640164	0.0721106	0.322819	0.701748	0.944835	1.03925	0.938865	0.908508	0.927743	0.883269	0.829933	0.685394	0.712627	0.676376	0.598064	0.501035	0.666255	0.76016	0.628645	0.494098
	41	3.02479	2.76007	2.91589	3.00547	2.8743	2.49353	2.22254	2.06536	1.7611	1.41442	1.14036	1.00556	0.955958	0.999308	0.992005	0.856666	0.624285	0.285976	0.0199282	-0.165367	-0.212158	-0.250546	-0.246072	-0.253314	-0.292294	-0.279679	-0.342304	-0.299263	-0.366731	-0.279488	-0.359383	-0.297471	-0.127249	0.15788	0.276873	0.12474	0.0722206	-0.0690902	0.0422608	0.0523339	0.198265	0.239951	0.347346	0.323482	0.168666	0.0891637	0.148504	0.338595
	42	0.911083	0.747351	0.487357	0.30764	0.212393	0.476131	0.854311	1.14562	0.978614	0.706166	0.347862	-0.0447176	-0.473076	-0.588105	-0.65373	-0.604871	-0.737347	-0.618409	-0.385927	-0.14308	0.14257	0.404946	0.544431	0.480713	0.316268	0.0394685	-0.147765	-0.305252	-0.326108	-0.327098	-0.2396	-0.0141987	0.0703732	0.212082	0.168183	0.215148	0.0472779	-0.0673841	-0.0814372	0.0998316	0.113418	0.162914	0.0952148	0.128043	-0.0460584	-0.210576	-0.245145	-0.150026
	43	0.32398	0.0252498	-0.212936	-0.235928	-0.10065	-0.104141	-0.729334	-0.88334	-1.3302	-1.26108	-1.48499	-1.20783	-1.05549	-1.30981	-1.58873	-1.84346	-1.72436	-1.50796	-1.50606	-1.67531	-1.79761	-1.72129	-1.50297	-1.46321	-1.63553	-1.6432	-1.68684	-1.69441	-1.74837	-1.61679	-1.39666	-1.3212	-1.07891	-0.551069	-0.132746	0.017398	0.0950418	0.219198	0.291339	0.544684	0.570679	0.563591	0.245883	0.476109	0.918547	1.40853	1.33402	1.01671
	44	-0.648659	-0.598571	-0.529809	-0.437684	-0.109175	0.539321	1.07761	1.46581	2.07448	2.81292	3.18436	2.82223	2.29589	1.84995	1.60939	1.36476	1.35172	1.13514	0.894919	0.467264	0.162851	-0.0650883	-0.141974	-0.10811	-0.0217094	0.0190432	0.0757853	0.103268	0.169368	0.106991	-0.0464842	-0.220978	-0.425349	-0.476726	-0.624721	-0.626674	-0.791697	-0.705362	-0.715928	-0.631465	-0.648711	-0.647957	-0.687691	-0.848197	-0.961764	-1.03704	-1.04211	-1.06697
	45	-0.576777	-0.632495	-0.699066	-0.805206	-0.69124	-0.474391	-0.0589788	0.305165	0.97187	2.18857	3.3453	3.90997	3.66193	3.06376	2.5183	1.93069	1.49565	1.1598	0.980601	0.981223	0.941617	0.881304	0.656115	0.584201	0.469017	0.411588	0.271971	0.226142	0.128376	0.0469659	-0.1983	-0.433492	-0.694542	-0.824468	-0.802549	-0.760642	-0.776236	-0.860244	-0.825984	-0.722046	-0.544051	-0.439995	-0.391768	-0.345172	-0.384304	-0.393282	-0.525568	-0.605087
	46	0.939548	1.18689	1.20237	1.20958	1.00796	0.841013	0.432907	0.221839	0.116114	0.115735	0.218144	0.362001	0.376643	0.463472	0.66865	0.802304	0.436775	-0.0260725	-0.456703	-0.604271	-0.986045	-1.08867	-1.09054	-1.02525	-0.973104	-0.851591	-0.635242	-0.480696	-0.241669	-0.162333	-0.310966	-0.54183	-0.619456	-0.547786	-0.54468	-0.712998	-0.54599	-0.588411	-0.453777	-0.608387	-0.447546	-0.53727	-0.781863	-1.10894	-1.24381	-0.965982	-0.731024	-0.483558
	47	0.119619	0.269996	0.166151	0.178378	0.0862753	0.0790821	-0.109476	-0.073288	-0.209333	-0.111103	-0.211665	-0.143571	-0.195781	-0.0128395	0.0289404	0.186318	0.0804179	0.150835	0.0393601	0.0363487	-0.057308	-0.105779	-0.0504017	0.0116668	0.214946	0.53773	0.809804	0.811784	0.552763	0.252796	0.159532	0.0213493	-0.0886067	-0.210059	-0.273519	-0.311303	-0.306591	-0.132369	0.0223526	0.0770042	-0.157398	-0.376393	-0.575457	-0.533701	-0.570357	-0.529331	-0.433355	-0.289129
	48	-0.100449	-0.261512	-0.350957	-0.243591	-0.0125932	0.274465	0.459722	0.340802	0.276969	0.203146	0.275698	0.235036	0.220411	0.382546	0.551853	0.563219	0.300836	0.000333539	-0.0505247	-0.215183	-0.261994	-0.521198	-0.644905	-0.694261	-0.213344	0.660859	1.28519	1.43242	1.17729	0.950537	0.63957	0.295364	0.0339311	-0.134515	-0.127668	-0.213967	-0.434478	-0.633203	-0.695476	-0.652732	-0.547248	-0.621186	-0.457271	-0.432827	-0.238216	-0.404282	-0.537387	-0.625376
	49	0.399662	-0.161841	-0.626336	-0.865336	-1.31938	-1.62211	-1.43817	-0.516524	0.0442831	0.75174	0.738339	0.584033	0.575398	0.497369	0.538162	0.416855	0.656459	0.318978	0.200074	-0.128674	0.667461	0.652823	0.625519	0.102835	0.321777	0.116528	0.109796	-0.0040672	0.396103	0.2008	0.0457877	-0.134001	-0.231904	-0.556681	-0.496595	-0.357711	-0.193037	-0.448766	0.206545	0.581169	0.955097	0.622976	0.677576	0.620358	0.494338	0.335964	0.454713	0.829001
	50	1.47314	1.54068	1.79828	2.48232	3.07059	3.09015	2.74301	2.1863	1.92976	1.47812	1.311	1.26689	1.26832	1.06562	0.761939	0.493688	0.58164	0.629367	0.630696	0.507886	0.247275	0.128858	-0.166227	-0.238702	-0.348983	-0.476197	-0.491222	-0.528367	-0.352775	-0.315983	-0.0126931	-0.0999995	-0.21323	-0.443698	-0.329399	-0.183149	-0.178566	-0.149247	-0.354029	-0.508434	-0.664438	-0.536784	-0.42905	-0.559546	-0.710626	-0.929991	-0.642755	-0.46978
	51	-0.990668	-1.45904	-1.85572	-1.96727	-1.83171	-1.37627	-0.836343	-0.568014	-0.424943	-0.457689	-0.343699	-0.568434	-0.704169	-0.955634	-1.06287	-1.48166	-1.33202	-1.45461	-1.31094	-1.61096	-1.3679	-1.31594	-1.30821	-1.29789	-1.53588	-1.68809	-1.8248	-1.77884	-1.3962	-1.21839	-0.66813	-0.298451	-0.00798056	0.0745368	-0.19097	-0.470507	-0.805446	-0.771925	-0.373278	-0.218366	0.0132749	0.00807777	0.332381	0.460313	0.494484	0.503442	0.481636	0.515392
	52	0.739236	1.09711	1.64853	1.91347	1.77939	1.46605	1.5536	1.5137	1.23956	0.736517	0.466365	0.506574	0.617047	0.809054	0.939141	0.932722	0.826789	0.566462	0.344204	0.0780533	-0.0501585	-0.10807	-0.0776206	-0.0887428	0.137667	0.162775	0.266166	0.107615	-0.0585939	-0.188969	-0.365106	-0.372548	-0.596029	-0.474187	-0.288919	-0.00682247	0.147729	0.102538	0.306813	0.301482	0.322581	0.21005	0.175224	0.306584	0.158163	0.00974613	-0.271505	-0.338397
	53	2.37651	2.2129	1.85265	1.5265	1.23123	0.963917	0.721911	0.502817	0.304466	0.124892	-0.0376809	-0.184863	-0.318112	0.0424504	0.368921	0.664524	0.450981	0.257643	0.0825991	-0.0758826	-0.219369	-0.34928	-0.466899	-0.573389	-0.669804	-0.757097	-0.836132	-0.907688	-0.972475	-1.03113	-1.08424	-1.13232	-0.921478	-0.546203	-0.206435	-0.153194	-0.289367	-0.412656	-0.45469	-0.197862	0.106913	0.313348	0.293828	0.203891	0.122362	-0.0399285	-0.186859	-0.319883
	54	-1.18217	-1.25424	-1.26324	-1.24546	-1.22809	-1.28455	-1.27943	-1.30022	-1.27489	-1.32153	-1.35052	-1.36327	-1.38947	-1.38744	-1.39201	-1.3873	-1.41266	-1.42093	-1.42494	-1.40382	-1.34114	-1.20038	-1.08942	-0.937393	-0.820857	-0.685985	-0.642017	-0.671975	-0.732752	-0.825683	-0.828772	-0.857105	-0.763367	-0.645744	-0.54203	-0.499975	-0.553872	-0.45647	-0.415853	-0.34492	-0.425751	-0.399275	-0.377683	-0.294511	-0.290333	-0.207198	-0.202591	-0.149679
	55	-1.43366	-1.45032	-1.447	-1.49428	-1.50518	-1.51803	-1.49012	-1.46094	-1.47409	-1.5207	-1.51805	-1.45249	-1.3895	-1.33817	-1.35299	-1.20594	-1.10906	-0.981548	-0.990032	-0.948623	-0.907903	-0.882369	-0.959717	-0.983814	-0.937165	-0.868106	-0.845742	-0.909039	-0.897862	-0.935812	-0.961814	-0.959635	-0.871844	-0.710216	-0.653397	-0.592918	-0.473019	-0.366016	-0.288847	-0.360696	-0.395909	-0.369916	-0.29317	-0.215435	-0.228174	-0.164678	-0.301096	-0.327435
	56	1.61272	1.95554	2.00108	1.84193	1.37979	1.11971	0.845746	0.824758	0.902857	0.900789	0.9207	0.779913	0.604528	0.510269	0.797205	1.25612	1.28024	1.04716	0.533345	0.255084	0.0237226	-0.0913303	-0.296152	-0.526332	-0.388323	-0.33644	-0.502743	-0.826653	-0.975536	-0.995508	-1.0394	-1.15499	-1.31165	-1.39076	-1.35233	-1.02427	-0.754183	-0.649425	-0.875536	-1.16999	-1.18825	-1.15039	-1.0314	-1.00614	-1.02068	-0.995922	-1.31585	-1.54114
	57	-1.16933	-1.30834	-1.38196	-1.13599	-0.90185	-0.717492	-0.78928	-0.984423	-1.00605	-1.0898	-0.909451	-1.03467	-1.00403	-0.862189	-0.305774	0.0171443	0.187213	0.238554	0.232139	0.096205	-0.224152	-0.386193	-0.512033	-0.66889	-0.781851	-0.795021	-0.953926	-1.08717	-1.24483	-1.2297	-1.23451	-1.30346	-1.33126	-1.37361	-1.3161	-1.06187	-0.404578	0.473801	1.38596	1.79822	1.90358	1.84715	1.99105	2.2735	2.31611	2.0792	1.41046	1.11384
	58	-1.63076	-1.02894	-1.25498	-0.773856	-1.50842	-1.027	-1.50989	-2.10586	-2.2361	-1.55521	-1.07017	-1.43409	-2.2483	-1.78001	-1.48471	-1.03007	-0.384365	0.364674	0.555857	-0.000618246	0.0922383	0.166992	-0.0480794	-0.558232	-0.423452	-0.33149	-0.415763	-0.370587	-0.688452	-1.03826	-0.754151	-0.72373	-0.086578	-0.654103	-0.540789	-0.630866	-0.654054	-0.742631	-1.08582	-0.978727	-1.23124	-1.05803	-1.30704	-0.928412	-0.0711087	0.296316	0.0657203	-0.720562
	59	-0.0417183	-0.518633	-0.347956	-0.558781	-0.171922	0.216208	0.0754077	-0.363513	-1.18507	-1.13404	-1.0966	-1.13406	-1.25078	-1.16383	-0.794058	-0.532709	-0.189109	-0.226212	-0.746115	-1.07103	-1.37736	-0.930634	-1.17427	-0.836482	-0.920423	-0.693531	-0.91932	-1.01191	-0.774097	-0.780131	-0.803068	-0.97717	-0.902493	-0.621532	-0.453841	-0.20649	-0.40583	0.0481936	-0.0246098	0.138759	-0.489414	-0.873581	-0.8452	-0.626918	-0.154793	-0.516387	-0.25424	-0.568024
	60	-0.633609	-0.80011	-1.20593	-1.37856	-1.12604	-0.982646	-0.838223	-0.975581	-0.813271	-0.629065	-0.405558	-0.493722	-0.647764	-0.669894	-0.698875	-0.56764	-0.627705	-0.454976	-0.276246	-0.186546	-0.299033	-0.274256	-0.401804	-0.683376	-0.796426	-0.948711	-0.79299	-0.799632	-0.847498	-0.917327	-0.992022	-0.909866	-0.718437	-0.752949	-0.72452	-0.949465	-0.88162	-0.456408	-0.0838348	-0.0518394	-0.515626	-0.787965	-0.625265	-0.842757	-0.687843	-0.817486	-0.0959656	-0.0715343
	61	0.678046	0.140927	-0.688137	-1.88326	-1.09931	-2.49625	-1.41325	-1.58528	-1.55706	-1.60964	-2.31108	-0.882237	-0.506203	0.397735	-0.264443	0.166443	-0.278878	-0.54045	-0.951902	-0.118518	0.183775	0.572124	-0.216034	-0.428215	-1.02059	-1.39031	-0.692663	-0.573481	0.627752	1.78921	2.45759	2.18015	0.767013	0.289465	-0.147561	0.542257	0.385258	1.2007	0.996797	1.15539	-0.114567	-0.759455	-0.0493916	0.0882816	0.202285	-0.838542	0.49497	0.215395
	62	-1.45699	-1.56693	-1.613	-1.57787	-1.53835	-1.50568	-1.50127	-1.51727	-1.59403	-1.56719	-1.57713	-1.50758	-1.54748	-1.42195	-1.24149	-1.04013	-1.05933	-0.804798	-0.60679	-0.954021	-1.55325	-1.78503	-1.21955	-1.04098	-1.30325	-1.6592	-1.37251	-0.832844	-0.334374	-0.324025	-0.431279	-0.401012	-0.217029	-0.0337	0.0870072	0.148423	0.178156	0.146002	0.188703	0.171339	0.243428	0.179284	0.219018	0.227869	0.308314	0.348634	0.363917	0.301235
	63	-0.850591	-1.01068	-1.28625	-1.21373	-1.19018	-1.11632	-0.854013	-0.845938	-0.177461	-0.37254	-0.0242258	-0.622918	-0.571541	-0.864752	-0.698364	-1.17725	-0.927086	-0.685814	0.142974	0.0604565	0.0987216	0.367834	1.07167	1.14801	0.406079	-0.0577803	0.656275	1.0226	1.16521	0.712459	0.596199	0.36032	0.160912	0.353077	0.573212	0.853473	0.757317	0.545289	-0.0567204	0.343154	0.445544	1.02606	0.300124	-0.0484158	-1.12108	-0.693019	-1.26431	-1.16029
	64	-0.240012	-0.251188	-0.309449	-0.175004	0.356111	0.884083	1.19478	1.06607	0.933634	0.8503	0.657924	0.394512	-0.0283184	-0.177604	-0.160328	0.000566065	0.021681	0.0629663	0.142943	0.283571	0.398346	0.592398	0.929225	0.957967	0.75186	0.567053	0.705407	1.08577	1.1886	1.08826	0.646684	0.228641	-0.243726	-0.510155	-0.769267	-1.00225	-1.18583	-1.17655	-1.01572	-0.947138	-0.971243	-1.00429	-0.977109	-0.786666	-0.57469	-0.328383	-0.255806	-0.220999
	65	1.3423	1.62271	1.12533	0.395234	-0.349728	-0.629796	-0.462686	-0.177536	0.0274684	0.574716	0.973305	1.38772	1.45072	1.45141	1.37484	1.18961	0.796338	0.351848	-0.138991	-0.409933	-0.580818	-0.768894	-0.770299	-0.716792	-0.479613	-0.384476	-0.339749	-0.566265	-0.731011	-1.03088	-1.2429	-1.45302	-1.44158	-1.50707	-1.36636	-1.43317	-1.35683	-1.36623	-1.29173	-1.07386	-1.13917	-1.03968	-1.07266	-0.932039	-0.91147	-1.18962	-1.22216	-0.933406
	66	1.05784	0.755323	0.436378	0.222193	0.235265	0.371956	0.445095	0.405372	0.0501463	-0.0887548	-0.119709	-0.115322	-0.204226	-0.142067	0.233889	0.609286	0.554624	0.563102	0.585894	0.205452	-0.516194	-0.696911	-0.197943	-0.0320201	-0.577625	-0.871511	-0.382682	0.327644	0.772324	0.74768	0.533547	0.522404	0.667387	0.940994	1.01342	1.09489	0.982797	0.903266	0.907522	0.900929	0.873481	0.839757	0.979963	1.16278	1.35282	1.25957	1.12165	0.825849
	67	-0.738365	-0.796538	-0.513541	-0.238884	-0.00997605	-0.0442568	-0.249294	-0.302606	-0.367379	-0.218612	-0.00641907	0.222837	0.280861	0.072984	-0.223695	-0.502131	-0.65398	-0.505266	-0.288416	-0.200179	-0.311073	-0.584528	-0.739911	-0.883349	-0.900318	-0.973681	-1.04105	-0.994344	-0.863502	-0.681482	-0.647769	-0.645339	-0.680093	-0.774998	-0.859813	-0.88233	-0.591486	-0.33043	-0.239936	-0.358904	-0.44328	-0.556598	-0.641512	-0.834943	-1.00781	-1.14472	-1.23935	-1.21163
	68	-0.791889	-0.979983	-1.32705	-1.65281	-1.92248	-1.98506	-1.84273	-1.762	-1.70005	-1.62394	-1.44459	-1.43319	-1.48028	-1.59259	-1.44584	-0.680693	0.0676657	0.579703	0.427005	0.0481928	-0.238331	-0.438792	-0.435954	-0.576168	-0.733561	-0.81145	-0.647424	-0.327924	-0.0401844	0.130127	0.0923104	0.0688418	-0.0235336	0.0876678	0.171288	0.256628	0.116092	0.148469	0.21401	0.431533	0.460812	0.508518	0.471105	0.849259	1.25711	1.62323	1.51584	1.46463
	69	-0.947869	-0.912303	-0.424225	-0.403163	-0.886637	-0.667696	-0.613081	-0.577651	-1.23291	-0.994832	-1.28566	-0.880861	-1.18506	-0.322122	-0.458346	-0.296051	-0.205749	-0.193634	-0.381253	-0.463871	-0.269682	0.171541	0.367085	0.320973	-0.231599	-0.690455	-0.541256	0.198871	0.538714	0.216626	-0.274147	-0.38112	-0.279211	-0.256464	-0.622414	-0.780346	-0.721785	-0.745271	-0.59402	-0.490136	-0.156634	0.103057	0.0463454	-0.175035	-0.258957	-0.505769	-0.43424	-0.674771
	70	-0.263536	-0.497657	-0.583294	-0.463842	-0.192577	0.0804755	0.302025	0.0898852	0.161139	0.348788	0.495395	0.56004	0.105833	0.0622388	-0.161664	-0.0377588	-0.151034	-0.348424	-0.458323	-0.517982	-0.528159	-0.574559	-0.670753	-0.74036	-0.923544	-0.88921	-0.717624	-0.55772	-0.578096	-0.491549	-0.568935	-0.488599	-0.680833	-0.69705	-0.744125	-0.600369	-0.45649	-0.547851	-0.653813	-0.836198	-0.871943	-0.831867	-0.696184	-0.422351	-0.481272	-0.637453	-0.748675	-0.703981
	71	-0.828022	-0.730661	-0.674753	-0.403536	-0.465058	-0.700756	-1.03224	-1.25158	-1.41712	-1.46252	-1.41395	-1.54579	-1.30115	-0.774455	-0.0105374	0.122007	-0.148624	-0.418824	-0.893224	-1.06601	-0.957516	-0.333813	0.261731	0.541208	0.435563	0.627637	0.779394	0.556625	0.295372	-0.149694	-0.0842002	-0.374541	-0.328761	-0.389086	-0.344719	-0.580208	-0.377128	-0.417321	-0.0471745	0.0390741	0.290435	0.405634	0.440955	0.500421	0.403394	0.374151	0.380296	0.41519
	72	2.30063	2.10473	1.95759	2.04373	2.07065	1.9918	1.83844	1.50319	1.43159	1.56682	1.73252	1.85232	1.69428	1.65301	1.60929	1.48304	1.16833	0.769324	0.510487	0.27485	0.00363356	-0.145988	-0.209	-0.192949	-0.376011	-0.479258	-0.587708	-0.744919	-1.00336	-1.16203	-1.10837	-1.06797	-1.17878	-1.23954	-1.27069	-1.23641	-1.22127	-1.27357	-1.35775	-1.29943	-1.22411	-1.03723	-0.956359	-0.758232	-0.532637	-0.126515	0.213872	0.437358
	73	1.60257	1.10007	0.761	0.543172	0.540431	0.502585	0.489998	0.300863	0.149436	0.134299	0.165654	0.13298	-0.0419906	-0.121101	0.0165251	0.067887	0.0438819	-0.0781792	-0.255374	-0.671364	-1.07098	-1.05675	-0.750969	-0.558347	-0.733541	-0.915728	-0.132481	0.979289	1.95099	1.90818	1.55634	1.23633	0.927446	0.633605	0.445168	0.396008	0.436537	0.542534	0.646406	0.585082	0.190624	-0.0705286	-0.301809	-0.332825	-0.4126	-0.489417	-0.49555	-0.587918
	74	-1.18537	-0.837617	-0.308628	0.0479571	0.274238	0.223767	0.128822	-0.0577968	-0.260407	-0.407919	-0.524211	-0.427103	-0.0311638	0.623188	1.41343	1.93008	2.07217	1.82855	1.49409	1.18017	0.969616	0.749569	0.528437	0.304668	0.168751	0.104256	0.0210328	-0.0782141	-0.145059	-0.0955644	0.0311478	0.255883	0.386181	0.589491	0.831515	1.02912	0.982649	0.694813	0.428741	0.188328	-0.00728254	-0.227305	-0.336092	-0.45998	-0.507504	-0.553581	-0.56809	-0.570343
	75	-1.39891	-1.07109	-0.783827	-0.666885	-0.880905	-0.515718	-0.164916	0.112027	-0.184698	-0.371727	-0.468163	-0.235404	0.503963	1.76516	2.40819	2.41378	1.94803	1.66372	1.29595	1.12365	0.900837	0.794167	0.431985	0.286766	0.257749	0.383095	0.192997	-0.198844	-0.541334	-0.642504	-0.765945	-0.949867	-0.879711	-0.37896	0.00736156	0.164783	-0.0784485	0.0657841	1.06526	2.12054	2.75127	2.39758	1.80013	1.42275	1.34405	1.36889	1.28892	0.979775
	76	0.25996	0.374489	0.77166	1.0855	1.03538	0.777424	0.620013	0.505615	0.324046	0.345242	0.794956	1.25533	1.49239	1.30675	1.11766	1.46963	1.8128	2.25846	2.19092	2.01457	1.6618	1.31624	1.04886	1.17797	1.2773	1.18183	0.728713	0.256837	0.0100701	0.267143	0.911051	1.5496	1.82088	1.59255	1.39191	1.08804	1.04894	0.908241	0.597836	0.282923	0.146064	0.0523969	-0.0358092	-0.30192	-0.316658	-0.374602	-0.272908	-0.306512
	77	1.47772	1.39351	0.873087	0.961078	0.222912	0.283792	0.767682	1.60362	1.29687	1.47045	1.245	1.55559	0.774019	0.0915812	-0.757562	-1.08663	-1.14923	-0.208913	0.533702	0.699879	0.697034	0.216598	0.375171	-0.0137953	0.346834	0.109298	0.221868	-0.432307	-0.242802	-0.237811	-0.0559161	-0.139121	-0.374005	-0.468444	-0.71238	-0.953464	-1.15386	-0.940643	-0.472345	-0.641778	-0.491085	-1.44883	-1.11033	-1.86484	-1.41701	-1.87187	-1.19929	-1.10541
	78	-2.00003	-1.90234	-1.81216	-1.57088	-1.413	-1.31637	-1.42893	-1.39967	-1.38567	-1.32381	-1.18253	-1.19788	-1.01924	-0.738169	-0.54603	-0.568199	-1.11985	-1.87166	-2.53025	-2.61089	-2.20848	-1.86658	-1.54246	-1.28701	-0.910648	-0.695543	-0.634622	-0.730448	-0.924322	-0.799706	-0.500271	-0.116363	0.0897194	0.173112	0.046784	0.100721	0.20711	0.367639	0.484434	0.567341	0.694749	0.663795	0.632421	0.723552	0.65085	0.786027	0.737127	0.744037
Fig. 2h		Trial ID
Tail pinch	Time (s)	1	2	3	4	5	6	7	8	9	10	11	12	13	14
	-10	0.214911	-0.13715	-0.5003	0.111901	0.080848	-0.25295	0.238554	0.132756	0.045469	-0.4001	0.276409	0.356543	0.636268	0.179421
	-9.9	0.197076	-0.10357	-0.34586	0.113433	0.04011	-0.23649	0.204646	0.125491	0.009328	-0.36647	0.217101	0.387711	0.530719	0.128449
	-9.8	0.189359	-0.02221	-0.02874	0.14958	-0.00624	-0.21269	0.159608	0.061411	0.084945	-0.31349	0.161747	0.346047	0.539538	0.124374
	-9.7	0.034018	-0.10727	0.137343	0.082868	-0.07912	-0.19141	0.119587	0.027955	0.06907	-0.26408	0.053173	0.353627	0.422683	0.133764
	-9.6	0.024716	-0.03864	0.019291	0.013873	-0.11374	-0.15854	0.07078	-0.06418	0.003661	-0.19974	-0.06073	0.319844	0.421466	0.143856
	-9.5	0.02787	-0.08221	0.072987	-0.03607	-0.14888	-0.0878	-0.00225	-0.0725	-0.12872	-0.06415	-0.12867	0.347742	0.448366	0.09855
	-9.4	0.100142	0.093019	-0.03185	-0.02403	-0.15278	0.007645	-0.0569	-0.08561	-0.22349	0.048056	-0.09159	0.312952	0.460434	0.130326
	-9.3	0.100551	0.009474	-0.11344	-0.08573	-0.14796	0.102138	-0.09058	-0.05374	-0.23208	0.115866	-0.01096	0.328904	0.46296	0.132301
	-9.2	0.146252	0.037148	-0.29869	-0.15548	-0.15144	0.121295	-0.09697	-0.04268	-0.1922	0.058763	0.11666	0.337969	0.390434	0.135895
	-9.1	0.247742	0.053202	-0.23846	-0.12895	-0.1723	0.072727	-0.13436	-0.01141	-0.1324	0.038333	0.206913	0.3284	0.338843	0.081714
	-9	0.322254	0.16873	-0.07873	-0.10336	-0.21899	-0.03084	-0.20555	0.014877	-0.10544	0.026627	0.285785	0.2719	0.340832	0.111612
	-8.9	0.391257	0.140076	0.255522	-0.04679	-0.23775	-0.08413	-0.21962	-0.01773	-0.06097	0.054962	0.301646	0.162092	0.3246	0.154195
	-8.8	0.323942	0.175529	0.690989	-0.02154	-0.24775	-0.12721	-0.20467	-0.09837	-0.03012	0.036657	0.341687	0.085328	0.26388	0.241685
	-8.7	0.317629	0.102465	0.964896	-0.01596	-0.26734	-0.12634	-0.14486	-0.17695	0.027141	0.006196	0.3744	0.014064	0.100724	0.195613
	-8.6	0.21388	0.029101	1.28245	-0.04799	-0.29781	-0.12737	-0.11295	-0.16649	0.072178	0.035835	0.357644	-0.03509	0.019795	0.072448
	-8.5	0.104121	-0.03252	1.11096	-0.10878	-0.33678	-0.1518	-0.05969	-0.16877	0.128546	0.054944	0.341527	-0.11387	0.046579	0.004965
	-8.4	0.067372	-0.01256	1.17282	-0.08492	-0.32884	-0.14552	-0.01953	-0.13369	0.091157	0.073145	0.334943	-0.1885	0.065345	0.000712
	-8.3	0.067951	0.03104	1.04002	-0.02393	-0.33619	-0.17503	-0.01024	-0.12484	0.010351	0.002053	0.399195	-0.20266	0.046528	0.081694
	-8.2	0.203814	-0.02984	1.14504	0.085015	-0.33637	-0.14853	-0.01743	-0.02406	-0.07175	-0.03882	0.420731	-0.17685	-0.02872	0.137367
	-8.1	0.376818	-0.20083	0.979551	0.120132	-0.36191	-0.15468	-0.01734	0.064238	-0.1231	-0.04361	0.367019	-0.17608	-0.10305	0.228715
	-8	0.450202	-0.26146	0.896053	0.092916	-0.38103	-0.15826	0.000404	0.134344	-0.11937	-0.02559	0.295918	-0.19276	-0.00956	0.196845
	-7.9	0.525527	-0.29408	0.826642	0.062731	-0.3699	-0.15324	0.047102	0.201448	-0.15708	-0.01532	0.237951	-0.19526	0.110808	0.114623
	-7.8	0.421723	-0.30402	0.875721	0.054109	-0.35351	-0.12979	0.062209	0.23613	-0.11794	-0.01526	0.203191	-0.17391	0.25037	0.003993
	-7.7	0.360103	-0.25272	0.826089	0.094298	-0.33413	-0.08638	0.101282	0.318961	-0.09999	0.01071	0.056241	-0.20464	0.176899	-0.02584
	-7.6	0.300639	-0.27589	0.791589	0.12156	-0.36532	-0.0803	0.090818	0.264136	-0.0532	0.097033	-0.10312	-0.25947	0.072124	0.025176
	-7.5	0.288502	-0.28387	0.859794	0.078012	-0.37117	-0.08875	0.088013	0.197935	-0.10501	0.198329	-0.19513	-0.29686	-0.02019	0.015051
	-7.4	0.301361	-0.36933	0.722622	0.09096	-0.41538	-0.08784	0.051318	0.11806	-0.15151	0.305621	-0.17942	-0.30731	-0.06104	-2.4e-05
	-7.3	0.292434	-0.32267	0.511813	-0.06688	-0.4237	-0.05479	0.04878	0.066305	-0.20794	0.353807	-0.14618	-0.33139	-0.11436	-0.02085
	-7.2	0.243413	-0.29321	0.398921	-0.17389	-0.42128	-0.02991	0.083123	0.101601	-0.22218	0.352857	-0.15029	-0.39088	-0.1587	0.066029
	-7.1	0.284722	-0.16634	0.396344	-0.35828	-0.38756	-0.02023	0.116485	0.098091	-0.22283	0.322587	-0.18344	-0.37034	-0.15771	0.179471
	-7	0.312586	-0.0312	0.280663	-0.44688	-0.37304	-0.04576	0.089351	0.120584	-0.21886	0.307979	-0.19759	-0.37336	-0.1389	0.211257
	-6.9	0.330008	0.031427	-0.01311	-0.49363	-0.35318	-0.07214	0.048983	0.067412	-0.20946	0.300785	-0.20022	-0.32956	-0.15574	0.093326
	-6.8	0.393491	0.11725	-0.21464	-0.49391	-0.31992	-0.04036	0.065576	0.009554	-0.13417	0.26849	-0.1425	-0.34687	-0.18593	-0.12925
	-6.7	0.337792	0.0476	-0.30373	-0.4481	-0.24215	-0.00575	0.106855	0.031797	-0.04434	0.245939	-0.16557	-0.30965	-0.16727	-0.25782
	-6.6	0.266766	0.154742	-0.42275	-0.39537	-0.19406	0.073371	0.197213	0.033481	0.079765	0.213973	-0.15134	-0.30299	-0.14972	-0.29759
	-6.5	0.235843	0.039595	-0.44149	-0.35469	-0.16906	0.109723	0.22477	0.069584	0.174832	0.199894	-0.17816	-0.26466	-0.1752	-0.25085
	-6.4	0.213097	-0.00431	-0.24531	-0.31642	-0.14142	0.167823	0.252875	0.050115	0.259415	0.175828	-0.14705	-0.24451	-0.24262	-0.30019
	-6.3	0.224248	-0.06011	0.127185	-0.28648	-0.12699	0.163851	0.228776	0.03316	0.359184	0.175158	-0.15074	-0.2112	-0.23309	-0.32893
	-6.2	0.090165	0.019229	0.36578	-0.29304	-0.06978	0.167725	0.266629	-0.06372	0.453244	0.187746	-0.10748	-0.19219	-0.18064	-0.38009
	-6.1	-0.02201	0.105247	0.443228	-0.29077	-0.05987	0.196277	0.305625	-0.13039	0.563516	0.158989	-0.07531	-0.18945	-0.02492	-0.36479
	-6	-0.06278	0.070733	0.232132	-0.16047	-0.03534	0.180587	0.339947	-0.03795	0.578514	0.113447	-0.04174	-0.18621	0.033942	-0.32563
	-5.9	-0.03551	0.046968	-0.14101	-0.04603	-0.03515	0.10647	0.327157	0.099466	0.548182	0.038665	-0.05973	-0.18067	0.104854	-0.14256
	-5.8	-0.01738	0.020644	-0.51329	0.148066	-0.04105	0.004882	0.327037	0.204543	0.467222	-0.02642	0.0206	-0.11778	-0.0118	-0.12064
	-5.7	-0.16346	0.053637	-0.48435	0.155659	-0.0408	-0.04579	0.288533	0.188631	0.411434	-0.09424	0.121982	-0.06529	-0.06491	-0.03385
	-5.6	-0.38546	-0.00766	-0.20108	0.197226	-0.01623	-0.07648	0.265308	0.208839	0.354735	-0.12327	0.26079	-0.02252	-0.02628	-0.04191
	-5.5	-0.41456	0.015196	0.054217	0.174079	-0.00419	-0.10973	0.226318	0.222291	0.283719	-0.14932	0.290154	0.061902	0.039447	0.061699
	-5.4	-0.28232	0.031225	0.013998	0.168132	-0.00472	-0.14742	0.20234	0.245682	0.186024	-0.16547	0.289285	0.163872	0.073129	0.064044
	-5.3	-0.12921	0.073283	-0.15608	0.07642	-0.03387	-0.1737	0.160109	0.240585	0.061437	-0.19974	0.231223	0.274622	0.025761	0.03768
	-5.2	-0.25622	0.073159	-0.33799	0.09266	-0.04617	-0.22803	0.128954	0.259272	0.001584	-0.21123	0.192505	0.336203	0.093535	0.019195
	-5.1	-0.32304	0.044385	-0.30089	0.11819	-0.03774	-0.26653	0.134822	0.303658	-0.01748	-0.19507	0.149824	0.354709	0.134888	-0.07017
	-5	-0.43492	0.09142	-0.10623	0.153785	-0.02103	-0.2982	0.12553	0.351792	-0.0256	-0.19734	0.177003	0.373469	0.082368	-0.05753
	-4.9	-0.27821	-0.08473	0.205153	0.080239	-0.01181	-0.29503	0.047652	0.393418	-0.08708	-0.20523	0.252127	0.382158	0.058573	-0.08057
	-4.8	-0.20028	-0.20838	0.386977	-0.02669	-0.02535	-0.32497	-0.01381	0.392216	-0.15383	-0.20708	0.306403	0.408512	-0.05886	0.005464
	-4.7	-0.13319	-0.37645	0.116097	-0.08893	-0.06026	-0.33527	-0.0677	0.419537	-0.17877	-0.1688	0.335683	0.40649	-0.07052	-0.02246
	-4.6	-0.08773	-0.38468	-0.12583	-0.17061	-0.11343	-0.35815	-0.06219	0.491096	-0.18103	-0.15861	0.297792	0.380634	-0.15462	-0.04987
	-4.5	-0.17909	-0.26994	-0.49951	-0.14848	-0.18056	-0.34939	-0.0168	0.482397	-0.17054	-0.1486	0.306965	0.374192	-0.08137	-0.06766
	-4.4	-0.2266	-0.18291	-0.68566	-0.16447	-0.25338	-0.30237	0.017796	0.354637	-0.18513	-0.17895	0.295729	0.322323	-0.09085	-0.01636
	-4.3	-0.28792	-0.00973	-0.99437	-0.11204	-0.28691	-0.26722	0.019924	0.143262	-0.18226	-0.17185	0.270229	0.22719	-0.133	0.032764
	-4.2	-0.22767	-0.00394	-1.15791	-0.12523	-0.32164	-0.19964	-0.03471	-0.0198	-0.17286	-0.19994	0.206757	0.091731	-0.19906	-0.03827
	-4.1	-0.13978	0.090792	-1.10195	-0.14154	-0.30565	-0.19463	-0.0942	-0.04743	-0.14958	-0.216	0.130445	0.003561	-0.3089	-0.14332
	-4	-0.2057	-0.01806	-1.07474	-0.21324	-0.28058	-0.14967	-0.07696	-0.03368	-0.14895	-0.25197	0.074647	-0.03798	-0.27472	-0.17061
	-3.9	-0.11627	0.074291	-1.11747	-0.23486	-0.23291	-0.13674	-0.11501	-0.03907	-0.14863	-0.27987	-0.01586	0.05634	-0.24051	-0.12222
	-3.8	0.027777	0.129879	-1.20129	-0.17875	-0.1755	-0.11909	-0.08821	-0.06015	-0.16324	-0.28955	-0.12433	0.199718	-0.15154	-0.09543
	-3.7	0.207671	0.243568	-1.03115	-0.1036	-0.10884	-0.12216	-0.05296	-0.01972	-0.2148	-0.28086	-0.18217	0.365727	-0.15092	-0.16355
	-3.6	0.254975	0.337858	-0.96942	-0.08066	-0.02903	-0.08055	0.071989	0.063713	-0.24107	-0.24829	-0.22713	0.423403	-0.12961	-0.14728
	-3.5	0.189352	0.395822	-1.04018	-0.0819	0.008899	-0.05817	0.152566	0.108439	-0.25555	-0.2628	-0.254	0.46744	-0.07022	-0.05637
	-3.4	0.114602	0.511066	-1.25098	-0.14253	0.024249	-0.01984	0.138115	0.062485	-0.23302	-0.25686	-0.38099	0.470244	-0.01731	0.284947
	-3.3	0.00197	0.37594	-1.33897	-0.20176	0.003846	-0.02098	0.089066	-0.0034	-0.22387	-0.26154	-0.40851	0.455428	-0.00987	0.471124
	-3.2	-0.11018	0.301787	-1.40826	-0.12541	-0.00772	-0.00099	0.033673	0.027266	-0.25065	-0.19446	-0.43431	0.389513	-0.07075	0.474285
	-3.1	-0.00838	0.119038	-1.48478	-0.03866	-0.02959	-0.03175	0.002308	0.043804	-0.26096	-0.13469	-0.35229	0.292374	-0.13394	0.242987
	-3	-0.06684	0.188349	-1.42661	0.077368	-0.03849	-0.05215	-0.03578	0.050023	-0.24964	-0.05891	-0.26711	0.22013	-0.19022	0.074013
	-2.9	-0.05235	0.019693	-1.30924	0.031269	-0.05312	-0.04995	-0.01968	-0.04368	-0.23857	-0.01154	-0.08439	0.165237	-0.16857	-0.02251
	-2.8	-0.19555	0.101261	-1.31689	0.066277	-0.04036	-0.01412	-0.02169	-0.07373	-0.2218	0.01938	0.113314	0.107317	-0.14584	-0.08724
	-2.7	-0.1467	0.061268	-1.32928	0.136989	-0.02957	0.006744	-0.00714	-0.11998	-0.2689	0.032217	0.267762	0.040416	-0.10299	-0.20687
	-2.6	-0.11132	-0.00248	-1.49831	0.248736	-0.01896	-0.00633	-0.05547	-0.16809	-0.30157	0.054886	0.328818	-0.03012	-0.06876	-0.29897
	-2.5	-0.06823	-0.00777	-1.48508	0.387169	0.010499	-0.00672	-0.03628	-0.23642	-0.28279	0.121611	0.262804	-0.10786	-0.04973	-0.3944
	-2.4	0.039391	0.088851	-1.7334	0.418419	0.088032	-0.01311	-0.07375	-0.24413	-0.24739	0.208847	0.158658	-0.21706	0.036405	-0.43503
	-2.3	0.049097	0.277599	-1.59994	0.441475	0.157817	-0.00424	-0.07082	-0.27763	-0.20728	0.270077	0.069273	-0.26608	0.059446	-0.43958
	-2.2	0.00464	0.302902	-1.38993	0.366805	0.196673	0.025746	-0.05451	-0.28762	-0.19795	0.249523	0.052368	-0.26311	-0.03777	-0.34916
	-2.1	-0.10519	0.301779	-0.81859	0.391124	0.232593	0.066234	-0.04104	-0.30837	-0.20856	0.172703	0.074261	-0.24656	-0.20213	-0.24341
	-2	-0.1662	0.111899	-0.22859	0.351109	0.304435	0.147262	-0.05498	-0.29451	-0.18606	0.096619	0.016299	-0.26399	-0.35758	-0.12412
	-1.9	-0.23136	-0.06601	0.087561	0.339646	0.379421	0.208513	-0.1155	-0.30892	-0.2262	0.105837	-0.00503	-0.28753	-0.39884	-0.04819
	-1.8	-0.27826	-0.25649	0.213939	0.209026	0.390609	0.283215	-0.1714	-0.32153	-0.21393	0.159289	-0.08741	-0.3178	-0.42916	-0.00482
	-1.7	-0.30283	-0.22767	0.028004	0.276603	0.38019	0.305391	-0.21374	-0.32426	-0.25567	0.195616	-0.1202	-0.36652	-0.44373	-0.06595
	-1.6	-0.19384	-0.18343	-0.13775	0.244711	0.410172	0.305195	-0.22966	-0.30826	-0.24189	0.209048	-0.1991	-0.35994	-0.46975	-0.07856
	-1.5	-0.09426	-0.15367	-0.31185	0.318005	0.477429	0.300506	-0.21859	-0.26828	-0.20811	0.123181	-0.28205	-0.30553	-0.4664	-0.11326
	-1.4	-0.00046	-0.06797	-0.22013	0.201999	0.523239	0.332052	-0.15288	-0.21782	-0.17646	0.07314	-0.33469	-0.23181	-0.4533	-0.03755
	-1.3	-0.10546	0.026958	-0.09341	0.151781	0.541348	0.320461	-0.11148	-0.1568	-0.20259	-0.00578	-0.37447	-0.27005	-0.4333	-0.10499
	-1.2	-0.20049	-0.00905	0.04431	0.041817	0.602582	0.311758	-0.10068	-0.14346	-0.21624	-0.01257	-0.38825	-0.27694	-0.45305	-0.07947
	-1.1	-0.31828	-0.07786	0.021076	-0.00104	0.699424	0.268241	-0.12271	-0.16664	-0.1319	-0.08046	-0.41283	-0.30994	-0.34956	-0.14678
	-1	-0.20018	-0.09826	0.176595	0.03011	0.806156	0.317747	-0.16749	-0.23263	0.103059	-0.09487	-0.45401	-0.25941	-0.27073	-0.10021
	-0.9	-0.19263	0.077627	0.419929	0.10478	0.831393	0.371659	-0.13739	-0.23139	0.277463	-0.17225	-0.48261	-0.24788	-0.20237	-0.03679
	-0.8	-0.15029	0.151788	0.808025	0.166907	0.840448	0.419809	-0.17576	-0.20822	0.438484	-0.16432	-0.44934	-0.2246	-0.22197	0.116161
	-0.7	-0.16521	0.110243	1.47584	0.167655	0.833927	0.4493	-0.18683	-0.18406	0.558307	-0.14291	-0.43272	-0.19439	-0.04694	0.23659
	-0.6	-0.18675	-0.0953	2.06644	0.131384	0.784574	0.4435	-0.25651	-0.20557	0.770559	-0.00356	-0.39566	-0.22715	0.247139	0.278999
	-0.5	-0.26627	-0.17324	2.6146	0.094121	0.726989	0.461067	-0.26797	-0.24598	0.871252	0.127401	-0.40194	-0.21512	0.609207	0.329207
	-0.4	-0.3801	-0.18997	2.61988	0.022414	0.666777	0.427152	-0.30474	-0.24992	0.852857	0.216071	-0.36181	-0.13474	0.762962	0.341333
	-0.3	-0.49832	-0.00955	2.71223	-0.08408	0.619509	0.379863	-0.31901	-0.20673	0.780002	0.268742	-0.23104	0.055417	0.802281	0.42678
	-0.2	-0.53649	0.181431	2.67194	-0.08144	0.556119	0.344465	-0.33288	-0.13531	0.740681	0.3356	-0.0555	0.294194	0.650753	0.441431
	-0.1	-0.49201	0.393976	2.73627	0.000751	0.516284	0.353555	-0.29667	-0.07022	0.775218	0.352799	0.16311	0.497295	0.434719	0.378265
	0	-0.47515	0.491397	2.65314	0.141103	0.505082	0.364797	-0.23769	0.096128	0.783378	0.428848	0.348025	0.735355	0.248262	0.420254
	0.1	-0.64898	0.662379	2.6868	0.205084	0.557635	0.358037	-0.17569	0.375261	0.860284	0.464163	0.521666	1.00684	0.216379	0.525429
	0.2	-0.76016	0.710427	2.61397	0.222353	0.568548	0.309829	-0.05461	0.643646	0.890078	0.5288	0.598797	1.2638	0.193265	0.785533
	0.3	-0.81021	0.626026	2.62989	0.428454	0.565562	0.281357	0.001578	0.791449	0.932802	0.596015	0.611639	1.6218	0.182179	0.919275
	0.4	-0.60375	0.496447	2.82427	0.746289	0.461927	0.267241	0.046396	0.82937	0.870424	0.65433	0.615996	1.89224	0.101239	0.983102
	0.5	-0.46498	0.634305	2.98136	1.1047	0.380246	0.240614	0.018929	0.845534	0.796246	0.671474	0.816009	2.14567	0.079272	0.916371
	0.6	-0.25804	0.677316	3.25967	1.33599	0.395502	0.219153	0.061916	0.733496	0.682425	0.616635	1.08263	2.15178	0.044925	0.842895
	0.7	-0.05971	0.851555	3.17196	1.3665	0.475098	0.193597	0.146378	0.6339	0.735628	0.542237	1.39883	1.93729	0.05219	0.837357
	0.8	0.143538	0.945457	3.38352	1.4122	0.503544	0.230324	0.188339	0.553897	0.912432	0.501591	1.64423	1.70307	0.109474	0.851419
	0.9	0.309718	1.11697	4.09703	1.62962	0.528091	0.222634	0.237544	0.55851	1.08291	0.437713	1.861	1.59631	0.113866	0.826726
	1	0.490134	1.16703	4.76085	2.02105	0.524567	0.239046	0.262566	0.56389	1.0781	0.46283	1.92431	1.63826	0.027502	0.777582
	1.1	0.434335	1.32887	5.43658	2.37543	0.568886	0.201335	0.322739	0.497036	0.889698	0.514138	1.82144	1.60384	-0.04857	0.647454
	1.2	0.403814	1.38828	5.16811	2.58137	0.582704	0.149622	0.368599	0.442094	0.745833	0.561533	1.61225	1.48139	-0.21288	0.523598
	1.3	0.121074	1.35051	5.22863	2.53938	0.575082	0.077634	0.335462	0.309884	0.632259	0.536912	1.41821	1.29861	-0.20911	0.48994
	1.4	0.053931	1.08459	5.71441	2.42568	0.585098	0.027542	0.296224	0.235835	0.563154	0.431419	1.28079	1.12887	-0.21292	0.543193
	1.5	-0.02351	1.08668	7.09138	2.22809	0.568607	-0.01291	0.174359	0.213122	0.403624	0.353628	1.20671	1.01151	-0.0427	0.511908
	1.6	0.11826	1.06844	8.44933	2.06205	0.609064	-0.04474	0.076347	0.226049	0.276819	0.291798	1.2226	0.949457	-0.04899	0.35969
	1.7	0.234655	1.08528	9.25812	1.90396	0.609642	-0.06327	-0.01266	0.296215	0.159389	0.222981	1.2708	0.889582	-0.04003	0.227121
	1.8	0.401426	0.998992	9.71254	1.79607	0.610584	-0.02228	-0.06767	0.290132	0.101869	0.166748	1.27238	0.793564	-0.17257	0.193952
	1.9	0.994686	0.941534	10.4352	1.83494	0.588892	-0.01541	-0.07894	0.250832	0.029681	0.078428	1.19025	0.722926	-0.23047	0.175929
	2	1.4722	0.751942	10.8354	1.80628	0.595847	-0.01445	-0.13438	0.197991	-0.0017	0.085166	0.992818	0.663249	-0.42189	0.102941
	2.1	1.89078	0.594477	10.6955	1.77601	0.661292	-0.04765	-0.18099	0.144918	-0.08062	0.03462	0.826202	0.638209	-0.40427	0.060023
	2.2	1.80557	0.365011	10.1575	1.7107	0.763567	-0.08378	-0.26179	0.18458	-0.14436	0.059821	0.68058	0.597	-0.4902	-0.02309
	2.3	1.85426	0.238942	9.76299	1.76718	0.887881	-0.12341	-0.26742	0.177794	-0.22026	0.020802	0.651231	0.607998	-0.44321	0.020762
	2.4	1.95095	0.134937	9.3016	1.80836	0.943565	-0.11017	-0.23834	0.18841	-0.2133	-0.01049	0.593708	0.576527	-0.43455	-0.01342
	2.5	2.16738	0.149856	8.91972	1.87281	1.00143	-0.09107	-0.22044	0.189197	-0.16636	-0.06595	0.536742	0.582832	-0.2837	0.030173
	2.6	2.38242	0.224292	8.66198	1.89076	1.12374	-0.08311	-0.23483	0.182263	-0.01667	-0.09084	0.48072	0.651933	-0.24052	0.028495
	2.7	2.40718	0.404207	8.44036	2.16192	1.3415	-0.10715	-0.26505	0.18615	0.168293	-0.06673	0.467914	0.73385	-0.28626	0.190196
	2.8	2.39298	0.416623	8.16041	2.66515	1.54477	-0.13279	-0.19846	0.171362	0.276006	0.012779	0.49097	0.807227	-0.36514	0.320949
	2.9	2.13992	0.439753	7.66938	3.19236	1.56021	-0.13833	-0.12936	0.214961	0.255992	0.107514	0.468989	0.825263	-0.29703	0.416093
	3	2.13499	0.424272	7.58442	3.34839	1.42542	-0.12819	-0.04934	0.258494	0.127804	0.114858	0.375483	0.853287	-0.26444	0.366915
	3.1	2.10702	0.500121	7.23547	3.19984	1.26248	-0.08889	-0.01465	0.275731	0.101601	0.028227	0.255999	0.847291	-0.26973	0.248546
	3.2	2.12116	0.412438	7.14684	3.21632	1.16688	-0.07433	-0.0066	0.306684	0.066662	-0.06208	0.169683	0.74182	-0.31056	0.053956
	3.3	1.98357	0.270417	6.63137	3.23556	1.14477	-0.07675	-0.02558	0.327915	0.088748	-0.09794	0.176523	0.594219	-0.30595	-0.08221
	3.4	1.79311	0.290957	6.38176	3.3271	1.12156	-0.06605	-0.09842	0.374521	0.054157	-0.10244	0.174872	0.428163	-0.28142	-0.0789
	3.5	1.81491	0.366402	6.13945	3.19891	1.15224	-0.08736	-0.18005	0.39516	0.065399	-0.07992	0.135063	0.282788	-0.34822	-0.04626
	3.6	1.73864	0.398584	6.33719	3.22361	1.20464	-0.12707	-0.23061	0.396775	0.068273	-0.04216	0.038861	0.143529	-0.41214	0.017636
	3.7	1.69438	0.338193	6.34561	3.20713	1.19826	-0.19471	-0.22747	0.3961	0.048224	-0.01315	-0.02399	0.042717	-0.41488	0.027006
	3.8	1.63608	0.31382	6.46132	3.2456	1.12733	-0.23361	-0.19881	0.339034	-0.0253	-0.05093	-0.07723	0.014043	-0.31445	0.049558
	3.9	1.62873	0.2427	6.55652	3.28676	1.03577	-0.21484	-0.19186	0.299851	-0.04382	-0.04806	-0.07193	0.059161	-0.19171	-0.02521
	4	1.59538	0.279985	6.92799	3.51173	1.05031	-0.23962	-0.15698	0.135055	-0.05455	-0.04469	-0.07127	0.136839	-0.19826	-0.14912
	4.1	1.52096	0.264055	7.3735	3.74397	1.13499	-0.25751	-0.10582	-0.0027	-0.0301	-0.06844	-0.07272	0.221601	-0.30049	-0.16296
	4.2	1.63549	0.35843	7.79218	3.93906	1.28319	-0.29623	-0.07539	-0.14794	-0.0775	-0.13683	-0.06441	0.224966	-0.44459	-0.14415
	4.3	1.66707	0.302958	8.1425	3.84169	1.38005	-0.27961	-0.09292	-0.15682	-0.09488	-0.21719	-0.11927	0.237794	-0.51083	-0.12781
	4.4	1.69131	0.363012	8.21616	3.75981	1.37105	-0.25137	-0.12381	-0.20221	-0.11505	-0.23224	-0.13095	0.197609	-0.50282	-0.16438
	4.5	1.58657	0.436913	7.97689	3.57568	1.28683	-0.22521	-0.1464	-0.25351	-0.14773	-0.24546	-0.16099	0.197874	-0.54965	-0.23482
	4.6	1.50842	0.546794	7.93173	3.41661	1.1909	-0.2726	-0.18735	-0.28818	-0.17921	-0.22273	-0.12482	0.145308	-0.62916	-0.28287
	4.7	1.31919	0.490114	8.16037	3.2962	1.16275	-0.33648	-0.25287	-0.26986	-0.19971	-0.21531	-0.10437	0.193	-0.61746	-0.31693
	4.8	1.31377	0.394744	8.95578	3.21962	1.23678	-0.38097	-0.30705	-0.22002	-0.16445	-0.19781	-0.02618	0.218667	-0.5505	-0.3306
	4.9	1.30272	0.377223	10.1225	3.27985	1.44013	-0.35559	-0.31545	-0.17492	-0.16595	-0.13191	0.100048	0.235512	-0.44976	-0.3466
	5	1.42697	0.395005	11.0249	3.34465	1.61529	-0.26319	-0.3417	-0.09179	-0.1419	-0.08207	0.22828	0.231299	-0.41755	-0.40582
	5.1	1.31086	0.419631	11.0976	3.46344	1.66663	-0.11919	-0.36765	0.010753	-0.14344	-0.04054	0.257749	0.277536	-0.37037	-0.32139
	5.2	1.3278	0.492057	10.4989	3.55518	1.62685	0.035923	-0.42451	0.082479	-0.15222	-0.11679	0.244585	0.371913	-0.28425	-0.26175
	5.3	1.39721	0.638154	9.86827	3.47303	1.57145	0.110157	-0.40416	0.105437	-0.14223	-0.15871	0.173384	0.395863	-0.19225	-0.15008
	5.4	1.57914	0.654036	9.78605	3.31441	1.58365	0.062124	-0.35674	0.122917	-0.16483	-0.22922	0.153387	0.342716	-0.15302	-0.21914
	5.5	1.55918	0.562111	9.55206	3.08317	1.60547	0.007103	-0.35555	0.143419	-0.14152	-0.28495	0.088814	0.237704	-0.13534	-0.25396
	5.6	1.44449	0.558498	9.26874	2.97888	1.6292	-0.04518	-0.38581	0.143189	-0.14273	-0.33014	0.100661	0.158991	-0.21901	-0.25058
	5.7	1.17616	0.640349	8.92561	2.96008	1.59466	-0.03851	-0.42944	0.148541	-0.10183	-0.31666	0.05794	0.08146	-0.34056	-0.18026
	5.8	1.14246	0.73486	8.68401	2.9025	1.55012	-0.09806	-0.37687	0.178354	-0.0984	-0.3052	0.031823	0.065729	-0.53139	-0.06355
	5.9	1.09705	0.710296	8.54296	2.78238	1.51987	-0.15702	-0.29537	0.209135	-0.12231	-0.28158	0.010841	0.077489	-0.65242	-0.09002
	6	1.15072	0.741963	8.52916	2.68287	1.45328	-0.2544	-0.16516	0.249443	-0.18237	-0.31458	-0.00359	0.151936	-0.6147	-0.15681
	6.1	1.03436	0.655213	8.40468	2.64384	1.33334	-0.27593	-0.05231	0.225492	-0.20653	-0.31484	0.000548	0.163466	-0.43107	-0.2194
	6.2	1.00976	0.681204	8.18163	2.55163	1.23643	-0.26815	0.022707	0.177137	-0.25744	-0.33808	-0.00981	0.144195	-0.25208	-0.10834
	6.3	0.982681	0.646974	7.71812	2.43219	1.21568	-0.24889	0.035444	0.11709	-0.23198	-0.33056	-0.04356	0.033216	-0.16458	0.013827
	6.4	0.987018	0.731019	7.49684	2.30553	1.22996	-0.23899	0.01481	0.187335	-0.21431	-0.29366	-0.07327	-0.04134	-0.09411	0.064473
	6.5	1.04585	0.878606	7.50953	2.23669	1.23369	-0.19545	-0.0167	0.322234	-0.16535	-0.25549	-0.05256	-0.1056	-0.08003	0.060121
	6.6	1.01857	1.01699	7.6569	2.14156	1.22403	-0.11926	-0.05936	0.488441	-0.12348	-0.21674	0.047941	-0.12929	-0.07521	0.061457
	6.7	1.28524	1.01461	7.52708	2.1256	1.21235	-0.04345	-0.10941	0.516254	-0.13827	-0.21683	0.206573	-0.15682	-0.15621	0.054071
	6.8	1.2835	0.873	7.1699	2.30959	1.19331	0.026921	-0.11543	0.547825	-0.1223	-0.19114	0.329074	-0.1562	-0.14148	0.02361
	6.9	1.30857	0.80573	6.70068	2.43163	1.16847	0.057644	-0.09244	0.432348	-0.1617	-0.16684	0.378459	-0.09176	-0.17392	0.000377
	7	1.15407	0.772023	6.35371	2.456	1.1552	0.07281	-0.06716	0.37041	-0.14036	-0.14183	0.397891	-0.05885	-0.2586	0.144074
	7.1	1.05627	0.562164	6.04893	2.27634	1.09603	0.044526	-0.06646	0.274898	-0.11783	-0.1399	0.390701	-0.01503	-0.36585	0.290495
	7.2	1.02867	0.370633	5.92306	2.2103	1.0186	0.101984	-0.05904	0.249062	-0.06983	-0.09571	0.412597	-0.02709	-0.39735	0.448512
	7.3	0.921774	0.410455	5.85317	2.13277	0.930826	0.164818	0.035009	0.213779	-0.11895	-0.04324	0.393845	0.056505	-0.38653	0.459894
	7.4	0.954595	0.490057	5.96726	2.12052	0.874353	0.230359	0.169451	0.152961	-0.16604	0.03321	0.367993	0.129457	-0.36059	0.468836
	7.5	1.10218	0.547845	5.79132	2.01358	0.794492	0.254237	0.275802	0.116526	-0.24465	0.098236	0.335792	0.304445	-0.38934	0.451248
	7.6	1.15939	0.426295	5.54711	1.92659	0.673845	0.25203	0.342023	0.042652	-0.26753	0.195519	0.323751	0.337877	-0.46904	0.441053
	7.7	1.11701	0.367098	5.2183	1.84691	0.556968	0.231839	0.424536	0.003606	-0.318	0.260636	0.302888	0.285046	-0.46379	0.415025
	7.8	0.971377	0.402109	5.23745	1.81635	0.461571	0.259523	0.513126	0.009523	-0.36004	0.289024	0.34859	0.165067	-0.38613	0.396423
	7.9	1.02871	0.422104	5.33186	1.90012	0.429227	0.326954	0.505369	0.078355	-0.3343	0.303153	0.364952	0.168659	-0.25822	0.433168
	8	1.03987	0.558058	5.45384	1.88839	0.418811	0.411149	0.3966	0.167146	-0.33155	0.315925	0.399975	0.246932	-0.23239	0.459715
	8.1	0.956774	0.545343	5.49743	2.06104	0.411986	0.422913	0.228604	0.271258	-0.30527	0.321192	0.358246	0.307017	-0.2359	0.504387
	8.2	0.880231	0.604251	5.3892	2.22181	0.333535	0.446968	0.081175	0.342012	-0.36374	0.276278	0.29204	0.335017	-0.18338	0.500603
	8.3	0.870926	0.674043	5.25782	2.50526	0.247226	0.426559	-0.01429	0.39854	-0.39695	0.226289	0.253833	0.385982	-0.08941	0.578013
	8.4	0.949519	0.729992	5.03648	2.55418	0.13744	0.466624	-0.06168	0.33764	-0.41575	0.19011	0.269582	0.407608	-0.11398	0.612355
	8.5	0.964459	0.790007	5.03534	2.57961	0.072811	0.489918	-0.10058	0.275302	-0.47619	0.153133	0.279191	0.441518	-0.17584	0.699416
	8.6	1.04853	0.763945	4.94989	2.49761	0.022056	0.577486	-0.15694	0.187671	-0.53688	0.108429	0.285011	0.376206	-0.12909	0.782408
	8.7	1.16065	0.727347	5.03416	2.45217	-0.00841	0.618395	-0.20571	0.165589	-0.57628	0.027614	0.208506	0.381831	0.103774	0.913083
	8.8	1.18713	0.664632	5.01585	2.24993	-0.0643	0.665153	-0.22979	0.160717	-0.52933	-0.01959	0.140893	0.371827	0.224694	0.952214
	8.9	1.24786	0.605355	4.99705	2.1121	-0.12313	0.660555	-0.21584	0.175668	-0.44997	-0.06268	0.063146	0.468493	0.207442	0.930792
	9	1.24386	0.631326	4.78478	1.9908	-0.15176	0.657707	-0.18087	0.166554	-0.39805	-0.05366	0.003832	0.527227	0.038093	0.854733
	9.1	1.25047	0.633747	4.80146	2.0141	-0.15796	0.660265	-0.1312	0.146117	-0.31485	-0.03543	-0.02358	0.60786	-0.02615	0.777229
	9.2	1.11658	0.630366	4.97338	2.04236	-0.16168	0.688986	-0.12982	0.116867	-0.27682	-0.0257	-0.02511	0.658498	-0.01183	0.682654
	9.3	0.958757	0.55122	5.19072	2.0783	-0.19402	0.672299	-0.17065	0.168161	-0.26742	-0.02398	0.05757	0.69248	0.054009	0.575923
	9.4	0.748791	0.51663	5.2294	2.12581	-0.17833	0.60142	-0.21533	0.180149	-0.31593	-0.02741	0.186001	0.684327	0.1124	0.522454
	9.5	0.601926	0.539599	4.93419	2.14096	-0.16361	0.514537	-0.20659	0.194589	-0.32377	0.010369	0.238728	0.647525	0.076335	0.465375
	9.6	0.480421	0.609442	4.85788	2.07391	-0.14845	0.450307	-0.18333	0.138505	-0.306	0.081676	0.248068	0.581474	0.135592	0.490554
	9.7	0.488541	0.516274	5.01778	1.88442	-0.1739	0.396845	-0.10582	0.093087	-0.27025	0.174594	0.223657	0.513097	0.195802	0.378024
	9.8	0.445351	0.32505	5.44475	1.68966	-0.18215	0.465632	-0.03731	0.019318	-0.24515	0.228348	0.284808	0.468775	0.40352	0.220273
	9.9	0.440324	0.377762	5.50119	1.48353	-0.16686	0.600639	0.029837	-0.02535	-0.23849	0.201633	0.348458	0.477716	0.588255	-0.0319
	10	0.353409	0.533042	5.27267	1.37491	-0.14542	0.807269	0.077836	-0.03025	-0.2376	0.130425	0.367523	0.44063	0.784299	-0.08941
Fig. 2i		Time (s)
Tail pinch heatmap	Cell number	-10	-9.9	-9.8	-9.7	-9.6	-9.5	-9.4	-9.3	-9.2	-9.1	-9	-8.9	-8.8	-8.7	-8.6	-8.5	-8.4	-8.3	-8.2	-8.1	-8	-7.9	-7.8	-7.7	-7.6	-7.5	-7.4	-7.3	-7.2	-7.1	-7	-6.9	-6.8	-6.7	-6.6	-6.5	-6.4	-6.3	-6.2	-6.1	-6	-5.9	-5.8	-5.7	-5.6	-5.5	-5.4	-5.3
	1	0.820087	1.15385	1.42137	0.124866	-0.165151	-0.219795	0.380818	0.758179	1.40591	2.04606	2.61159	2.83103	2.42565	1.55463	1.3968	0.790423	0.589456	0.0362928	0.100703	0.604861	0.351483	0.610933	0.991459	0.756811	-0.510925	-1.48566	-0.955291	0.648539	0.701449	0.361356	0.168179	-0.32894	-0.347679	-0.773629	-0.37121	-1.18409	-1.79706	-1.91612	-0.977808	-0.172557	-0.0457109	0.0883714	0.291871	0.282285	-0.136684	-0.289813	0.422009	0.91886
	2	-0.124332	-0.0964749	0.0403403	-0.0640316	-0.103615	-0.38027	-0.416808	-0.773192	-0.982741	-1.15408	-1.24674	-1.24974	-1.31639	-1.22235	-1.1431	-1.1492	-1.0015	-0.729685	-0.186326	0.049713	0.133674	-0.25565	-0.448114	-0.520455	-0.38385	-0.254615	-0.132717	0.430653	1.11794	1.44239	1.23055	0.69261	0.330537	0.147642	0.214686	0.215192	0.162074	-0.322653	-0.908287	-1.36365	-1.53528	-1.50191	-1.31135	-1.13141	-0.876803	-0.827519	-0.806129	-0.79017
	3	0.0897677	0.0650584	0.0382747	0.0931717	0.104857	0.0642299	-0.179526	-0.39245	-0.407385	-0.278936	-0.198158	-0.170736	-0.284307	-0.314093	-0.525713	-0.619355	-0.808936	-0.530235	-0.291611	-0.0106248	-0.0743943	-0.140975	-0.448308	-0.648158	-0.733916	-0.681827	-0.58408	-0.470991	-0.327342	-0.201653	-0.138124	0.0517758	0.0596125	0.00752209	-0.29068	-0.461552	-0.627316	-0.733478	-0.906582	-1.02565	-0.931682	-0.826198	-0.854255	-1.20859	-1.57392	-1.80601	-1.68017	-1.49794
	4	-0.869713	-0.810102	-0.743415	-0.454141	-0.26114	-0.254395	-0.667354	-1.10041	-1.19926	-0.895611	-0.833017	-0.657157	-0.921332	-0.786829	-0.906907	-0.711487	-0.786869	-0.654974	-0.587483	-0.291622	-0.443683	-0.4774	-0.800763	-0.781072	-0.750335	-0.596991	-0.483239	-0.481925	-0.391087	-0.24111	0.00517197	0.160467	0.357744	0.404508	0.197474	-0.133237	-0.414687	-0.472318	-0.630729	-0.769893	-0.767158	-0.765454	-0.69308	-0.951041	-1.32758	-1.58975	-1.52769	-1.08497
	5	-1.27107	-0.756335	-0.610997	-0.420301	-0.598053	-0.504756	-0.294926	-0.654218	-0.541544	-0.448537	0.0681053	0.559734	0.883957	1.547	1.13595	0.815366	0.533226	0.416743	0.397487	0.340801	0.407842	0.950795	1.45246	1.94155	1.87942	1.47493	0.72454	0.0393709	-0.544407	-0.851489	-0.617087	-0.0286806	0.35131	0.340521	-0.132003	-0.163415	-0.236023	-0.355935	-0.525051	-0.175649	0.120619	0.508932	0.209911	0.252535	0.0340589	0.0937966	0.605717	1.4648
	6	0.740805	0.475693	0.304355	0.216784	0.746338	1.18573	0.948007	0.440004	0.00218391	-0.183357	-0.128892	0.324461	0.545777	0.766668	0.568169	0.687709	0.509347	0.476941	0.335745	0.299267	0.328859	0.416472	-0.141243	-0.854922	-1.01348	-0.821795	-0.208622	0.151465	0.394337	0.419632	0.289263	0.4092	0.479616	0.566312	0.600875	0.970296	1.81823	2.67709	3.24212	3.17569	2.84462	2.42315	1.70739	0.775604	-0.128416	-0.491776	-0.259009	-0.0140286
	7	2.25763	2.21173	2.20279	1.99316	1.86722	1.74829	1.6919	1.57812	1.46101	1.45491	1.41568	1.45842	1.48317	1.47977	1.32944	1.19353	1.24507	1.39347	1.47859	1.38408	1.25879	1.11621	0.954099	0.77967	0.595024	0.428729	0.36418	0.323817	0.242405	0.153958	0.0580823	0.0426474	0.0317261	0.0743113	0.0888067	0.0500107	-0.0378517	-0.0596922	-0.119604	-0.0682405	-0.0424225	-0.00092442	-0.0864849	-0.263055	-0.443195	-0.606604	-0.651593	-0.708906
	8	-0.190006	-0.314962	-0.334839	-0.373636	-0.399768	-0.228012	0.438815	1.23593	1.96156	2.18606	2.2289	2.10345	1.86789	1.7025	1.45056	1.2254	1.00475	0.851523	0.748482	0.584791	0.527586	0.457547	0.369895	0.17871	0.0746202	0.0109908	-0.0235181	-0.032081	-0.0953557	-0.16853	-0.265874	-0.353551	-0.178024	0.109385	0.463803	0.971003	1.49558	1.91558	1.94877	1.69963	1.50996	1.24371	1.06928	0.879503	0.768041	0.847631	1.00411	1.05756
	9	-0.990938	-0.967011	-0.763249	-1.0518	-1.22591	-1.23598	-0.449278	-0.0875664	0.599986	1.35623	1.82142	1.63343	1.40087	1.35736	0.973657	0.600004	0.401473	1.121	1.43631	2.1504	1.76439	1.91748	1.78236	1.65741	1.68524	1.32056	1.2726	1.26751	0.928996	1.02688	0.976811	0.754497	0.74347	0.307621	0.446672	1.12054	1.08483	0.858028	-0.110067	-0.768594	-0.473973	-0.776634	-0.684837	-1.42195	-1.2615	-0.802709	-0.248064	-0.10543
	10	-0.671286	-0.445272	-0.529691	-0.579914	-0.56313	-0.497421	-0.0901568	0.562319	0.708667	0.655998	0.453808	0.403615	0.233437	0.33051	0.567459	0.774372	1.48294	1.42008	1.67492	1.40377	1.31019	1.57496	1.41095	1.6163	1.55834	1.43061	1.33932	0.71155	0.657867	0.592886	0.675951	0.683383	0.658435	0.726823	1.03613	1.71266	1.88405	0.893543	-0.125234	-1.01525	-0.548247	-0.523185	-0.28694	-0.377043	-0.726609	-0.561113	-0.757546	-0.304615
	11	-0.669253	-0.666791	-0.462191	0.0846606	0.700695	0.953978	0.844096	0.866062	0.875288	0.909792	0.661098	0.456753	0.632008	0.48959	0.23614	-0.0296106	-0.00181379	-0.0494463	-0.238327	-0.23085	0.102061	0.384216	0.407749	0.334082	0.620479	1.31076	1.95314	1.96422	2.17718	2.06724	1.86057	1.21045	0.947085	1.04906	0.811447	0.554031	0.110519	-0.0640189	0.156016	0.291694	0.837761	1.57065	2.06093	2.03583	1.08449	0.752076	0.388273	0.252257
	12	-0.482883	-0.317058	-0.219652	-0.280425	-0.248813	-0.295834	-0.415683	-0.510829	-0.471075	-0.157232	-0.153565	-0.0925323	-0.104253	-0.0266718	-0.292668	-0.605604	-0.891403	-1.05829	-0.983903	-0.758063	-0.544328	-0.485756	-0.806834	-0.952582	-0.886908	-0.60434	-0.46668	-0.298576	-0.563681	-0.380444	-0.443709	-0.0744479	-0.342919	-0.497338	-0.809928	-0.880745	-1.15572	-1.33795	-1.4462	-1.34793	-1.22942	-1.20723	-1.18658	-1.24077	-1.11777	-1.13172	-0.961599	-0.667885
	13	0.296721	0.133991	-0.0734486	-0.0695188	-0.317987	-0.266634	-0.40294	-0.187095	-0.309809	-0.191647	-0.37118	-0.343244	-0.458697	-0.47493	-0.543712	-0.622616	-0.689542	-0.781701	-0.624585	-0.556908	-0.445759	-0.372054	-0.492728	-0.462812	-0.584097	-0.336696	-0.215953	-0.176993	-0.245873	-0.283766	-0.237617	-0.171439	-0.283456	-0.250597	-0.313496	-0.138777	-0.089251	-0.0985828	-0.385448	-0.345844	-0.355321	-0.266379	-0.442265	-0.448643	-0.447761	-0.648549	-0.776899	-0.917256
	14	0.589034	0.928887	0.774852	0.573251	0.355947	0.31963	0.0944057	0.128296	0.398875	0.217722	0.0501987	-0.478883	-0.54932	-0.599789	-0.701555	-1.2375	-1.43684	-1.17047	0.318823	1.00806	1.29201	0.803892	0.553329	0.634886	0.821739	1.28041	1.25	1.0378	0.90525	0.739626	0.459027	0.0861635	0.346222	0.931346	1.20902	1.43311	1.6331	1.59119	1.59741	0.767917	0.453737	0.312649	0.670905	0.559239	0.101418	-0.324374	-0.534913	-0.624553
	15	-0.801698	-0.834562	-1.09356	-1.15207	-1.16718	-0.854143	-0.218303	0.359362	0.0629098	0.149669	0.105111	0.454005	0.25657	0.0407152	-0.113075	-0.111832	0.044351	0.354802	1.13521	1.57959	2.48711	2.70639	3.10066	2.72599	2.38686	1.98086	1.84228	1.63961	1.12247	1.05991	1.16067	1.72368	1.59244	1.33773	0.942479	0.922219	1.03017	1.13281	0.971687	0.641795	0.314562	0.0826576	-0.0974973	-0.0956745	0.0694128	0.371045	0.424581	0.161484
	16	0.0357697	-0.0662186	-0.203543	-0.22631	-0.149876	-0.22122	-0.119555	-0.245206	-0.298581	-0.461675	-0.58485	-0.59174	-0.676277	-0.532343	-0.413678	-0.169669	-0.292081	-0.421004	-0.553166	-0.476541	-0.453639	-0.465959	-0.520094	-0.510156	-0.666126	-0.711482	-0.669635	-0.607568	-0.59996	-0.610741	-0.608553	-0.532794	-0.554	-0.520788	-0.542779	-0.465622	-0.508392	-0.565786	-0.640603	-0.617366	-0.541098	-0.55856	-0.644304	-0.697232	-0.588936	-0.489729	-0.424359	-0.48344
	17	0.912046	1.60653	1.84732	1.42699	0.818841	0.29817	0.143607	-0.0654067	0.193654	0.453118	0.780817	0.773738	0.757163	0.673672	0.978366	0.842025	1.12947	0.354361	-0.362117	-0.660588	-0.898978	-0.396321	-0.863569	-0.216359	0.0402347	0.247756	-0.2301	-0.379187	-0.0115835	0.808047	0.645297	0.369736	0.134382	-0.0829723	0.0737959	-0.0453875	0.222316	0.388272	-0.0726483	-0.150442	-0.242715	0.456418	0.138489	-0.230237	-0.647964	0.369719	1.22928	1.53304
	18	2.01473	0.424871	-0.117191	-0.473916	0.551867	0.753116	0.769238	0.134686	-0.523701	-0.91108	-0.473297	0.146297	0.42668	0.144087	0.507531	0.238714	0.465495	0.0521413	-0.00273255	-0.296011	0.246676	0.306601	1.13064	1.15792	1.5069	1.40466	1.24797	0.723866	0.11226	0.0295507	1.13813	1.65574	2.74615	1.97447	1.3733	0.471613	0.376345	1.19075	1.5681	2.04933	1.41076	0.864965	0.786535	0.407109	-0.0822885	-0.631213	-0.33094	-0.532487
	19	2.39791	2.01863	2.1203	1.27952	0.524454	0.164851	-0.15366	-0.13611	-0.157152	-0.040304	-0.0842	-0.12703	-0.447701	-0.0945431	-0.439944	0.0676396	-0.216526	0.209519	0.0764377	1.03542	1.20395	1.33363	0.380795	0.00514172	0.0729394	0.0846769	-0.298349	-0.934825	-0.956021	-0.554024	-0.417597	-0.0803463	0.403686	0.566114	0.0701581	-0.466835	-0.902076	-0.460008	-0.922705	-1.22311	-1.97182	-1.79962	-0.977952	-0.232309	-0.0216943	-0.110019	-0.479126	-0.111273
	20	2.668	2.56339	2.07359	1.38998	0.812158	0.329119	0.123769	0.0159704	-0.0870055	-0.338624	-0.513707	-0.583088	-0.596148	-0.595143	-0.649918	-0.799294	-0.912691	-0.887091	-0.822092	-0.888274	-1.03032	-1.1047	-1.11482	-1.13541	-1.13967	-1.27405	-1.32436	-1.41059	-1.31344	-1.35128	-1.38284	-1.25185	-0.979719	-0.656669	-0.409921	-0.199754	0.0104468	0.312614	0.353214	0.35306	-0.0606887	-0.273982	-0.50153	-0.567964	-0.516936	-0.409888	-0.0297397	0.352345
	21	-0.579276	-0.623267	-0.566448	-0.540736	-0.422067	-0.381327	-0.243745	-0.167139	-0.136604	-0.11005	-0.15077	-0.151328	-0.0739615	-0.0127977	0.111794	0.0308702	0.0259831	-0.0696053	-0.147518	-0.209588	-0.180773	-0.0437289	0.18098	0.33467	0.376059	0.337357	0.248142	0.16372	0.00596944	-0.0422218	-0.0540368	-0.0671972	-0.108195	-0.206599	-0.265574	-0.353514	-0.44602	-0.500804	-0.500558	-0.462492	-0.448468	-0.475477	-0.45335	-0.390305	-0.381251	-0.381866	-0.404893	-0.326515
	22	-0.889504	-0.982581	-1.05707	-1.09211	-1.08143	-0.998609	-0.896082	-0.778009	-0.690639	-0.611683	-0.582056	-0.606996	-0.683114	-0.745707	-0.82901	-0.88854	-0.852744	-0.798709	-0.708777	-0.737723	-0.784077	-0.863415	-0.91815	-0.948161	-1.00682	-1.00448	-1.01293	-0.978343	-0.940897	-0.900861	-0.827595	-0.72455	-0.613106	-0.523639	-0.445668	-0.38333	-0.365371	-0.392469	-0.185761	0.00160201	0.126496	-0.058836	-0.260297	-0.504901	-0.555156	-0.534166	-0.435204	-0.420451
	23	-0.641307	-0.63948	-0.623909	-0.615828	-0.620643	-0.61171	-0.618782	-0.611582	-0.625913	-0.598702	-0.576793	-0.546577	-0.535816	-0.532299	-0.507648	-0.515433	-0.492796	-0.491906	-0.449168	-0.43009	-0.426478	-0.450306	-0.457764	-0.469293	-0.496638	-0.505285	-0.48729	-0.487419	-0.483872	-0.460613	-0.461184	-0.460175	-0.503955	-0.492687	-0.511	-0.490694	-0.489879	-0.473944	-0.508109	-0.526998	-0.566928	-0.592352	-0.587703	-0.555944	-0.514405	-0.49741	-0.510669	-0.537125
	24	-1.07127	-1.14547	-1.2	-1.18748	-1.1903	-1.06732	-0.885363	-0.740726	-0.697865	-0.753272	-0.774222	-0.862556	-0.911141	-0.977266	-1.01668	-0.906968	-0.755415	-0.553229	-0.570168	-0.656722	-0.774941	-0.650983	-0.492837	-0.404577	-0.526584	-0.688961	-0.822152	-0.85917	-0.833157	-0.764517	-0.793477	-0.810931	-0.859549	-0.81389	-0.766839	-0.660148	-0.326878	0.104487	0.746544	1.51742	2.30193	2.93745	3.02565	2.79934	2.34012	1.95701	1.83633	1.85218
	25	3.71571	3.28335	2.84523	2.45917	2.13815	1.89787	1.71588	1.55442	1.42781	1.34548	1.33494	1.3199	1.23252	1.03417	0.820115	0.621867	0.660337	0.815839	0.962048	0.910905	0.762619	0.680823	0.603253	0.507513	0.417275	0.368713	0.347886	0.284252	0.141412	-0.0183208	-0.214002	-0.274223	-0.259805	-0.0575767	0.0662339	0.145187	0.105752	0.0531514	-0.0980563	-0.282875	-0.509444	-0.615828	-0.710945	-0.675191	-0.341507	0.0168786	0.19565	0.00839441
	26	0.650065	0.58977	0.467392	0.466358	0.558049	0.605365	0.435954	0.255187	0.158823	0.0239045	-0.126288	-0.2679	-0.258938	-0.302331	-0.177139	0.0647602	0.362664	0.369127	0.222958	0.0153251	-0.0324453	-0.0604413	-0.0335106	-0.0266097	-0.0546468	-0.205423	-0.308875	-0.343404	-0.044388	0.13685	0.348367	0.278968	0.24335	0.0830529	0.0302981	-0.0254665	-0.0547917	-0.176026	-0.255825	-0.437502	-0.576654	-0.723039	-0.739502	-0.720424	-0.708677	-0.753977	-0.84547	-0.909303
	27	-0.520956	-0.57997	-0.619036	-0.702098	-0.771813	-0.840437	-0.874245	-0.867894	-0.846693	-0.761492	-0.706269	-0.675644	-0.722958	-0.731456	-0.767629	-0.816691	-0.901102	-0.934373	-0.918604	-0.889845	-0.877562	-0.832989	-0.825445	-0.811142	-0.854859	-0.850643	-0.868946	-0.870478	-0.819398	-0.703404	-0.567844	-0.281711	0.00224672	0.247239	0.240231	0.293946	0.753728	1.22477	1.79748	2.10043	2.55499	2.88626	2.96092	2.90875	2.74142	2.56332	2.23447	1.85341
	28	-0.199326	-0.2386	-0.306207	-0.373504	-0.45453	-0.506279	-0.37308	-0.211398	-0.154934	-0.138402	-0.210081	-0.198933	-0.23486	-0.239402	-0.28784	-0.312428	-0.414895	-0.443195	-0.507061	-0.423972	-0.381647	-0.393825	-0.379921	-0.396158	-0.402003	-0.387461	-0.383666	-0.364901	-0.457919	-0.379811	-0.36381	-0.309993	-0.349318	-0.202778	-0.114783	-0.134909	-0.406834	-0.625887	-0.735489	-0.627064	-0.513375	-0.505483	-0.475479	-0.565743	-0.491622	-0.435702	-0.333502	-0.221667
	29	0.309645	0.393938	0.39548	0.260967	0.101299	0.0145649	-0.0321571	-0.0444098	-0.15168	-0.330795	-0.539865	-0.606804	-0.437115	-0.582925	-0.475743	-0.573057	-0.453655	-0.54984	-0.645576	-0.57984	-0.596204	-0.588411	-0.654982	-0.692344	-0.554573	-0.417373	-0.466417	-0.40856	-0.36433	-0.25181	-0.236022	-0.0639659	-0.0260771	0.108116	-0.0624741	0.0626043	-0.24771	-0.436058	-0.697985	-0.888655	-1.09558	-1.23933	-1.20413	-1.2778	-1.28724	-1.38951	-1.26724	-1.11615
	30	-1.20099	-0.976044	-0.885174	-0.856118	-0.903626	-0.853267	-0.758407	-0.453088	0.00884937	0.211804	0.290062	0.134408	-0.018024	-0.272993	-0.708803	-0.859489	-0.733596	-0.681068	-0.58254	-0.749559	-0.652021	-0.947767	-0.930146	-1.05638	-1.09835	-1.29682	-1.56762	-1.58499	-1.44149	-1.09708	-0.79615	-0.7252	-0.909168	-1.16967	-1.3909	-1.38354	-1.40802	-1.27313	-0.722736	-0.258688	0.217177	0.298309	0.405817	0.402447	0.322993	0.371061	0.295821	0.333201
	31	-0.790142	-0.85083	-0.995761	-0.952165	-0.845889	-0.765594	-0.573286	-0.507737	-0.330956	-0.307172	-0.329377	-0.467686	-0.509636	-0.471649	-0.418759	-0.412849	-0.418612	-0.439413	-0.556235	-0.657457	-0.640761	-0.771925	-0.780244	-0.882584	-0.814419	-0.83141	-0.938489	-0.983216	-1.01068	-0.901382	-0.804014	-0.816877	-0.826215	-0.944384	-0.959524	-1.00324	-1.10886	-1.21277	-0.950382	-0.673812	-0.466004	-0.736757	-0.799008	-0.883683	-0.777519	-0.787504	-0.65305	-0.589299
	32	-0.626863	-0.716031	-0.795146	-0.928701	-0.930435	-1.01741	-0.98326	-0.998691	-0.853286	-0.730283	-0.645877	-0.754789	-0.850114	-0.765673	-0.623682	-0.530579	-0.627259	-0.665197	-0.75926	-0.763135	-0.838203	-0.80228	-0.91799	-0.94892	-1.02398	-1.01524	-1.06291	-1.14299	-0.93686	-0.761062	-0.496028	-0.615279	-0.622535	-0.650765	-0.542313	-0.638979	-0.74805	-0.793463	-0.703892	-0.598721	-0.470721	-0.433207	-0.336231	-0.580466	-0.783492	-0.977039	-0.874203	-0.472148
	33	-0.37107	-0.323092	-0.282438	-0.331007	-0.403913	-0.498494	-0.5725	-0.599412	-0.633415	-0.691192	-0.742852	-0.705191	-0.645269	-0.611079	-0.623941	-0.580806	-0.537811	-0.432641	-0.316412	-0.0538341	0.168878	0.29047	0.207273	0.0776444	-0.0275821	-0.0900456	-0.157124	-0.25418	-0.337189	-0.332382	-0.222115	-0.106684	-0.0261816	-0.0326796	-0.0837351	-0.159215	-0.160862	-0.0957852	-0.0516623	-0.0686995	-0.0383011	0.105552	0.214902	0.370208	0.382278	0.370391	0.116721	-0.0446183
	34	-0.549246	-0.493931	-0.441348	-0.407173	-0.43623	-0.485055	-0.490372	-0.482306	-0.449394	-0.439938	-0.438062	-0.391991	-0.38676	-0.397094	-0.465531	-0.4527	-0.43415	-0.390838	-0.407153	-0.432434	-0.502886	-0.575764	-0.59209	-0.456281	-0.342032	-0.271542	-0.337921	-0.398913	-0.455133	-0.509728	-0.544497	-0.566537	-0.58848	-0.602175	-0.634642	-0.652918	-0.648694	-0.629488	-0.620247	-0.63784	-0.642787	-0.635383	-0.648617	-0.666861	-0.713779	-0.750562	-0.779626	-0.801575
	35	2.13112	2.1165	2.05878	1.87867	1.91355	1.99359	2.00434	1.75674	1.54025	1.37918	1.28451	1.223	1.1491	0.999271	0.826018	0.888572	1.15447	1.37407	1.39167	1.18992	1.00696	0.875984	0.794732	0.682525	0.547317	0.468752	0.638539	0.760752	0.888438	0.781691	0.674001	0.580935	0.475866	0.443019	0.289607	0.285189	0.333721	0.463965	0.384836	0.149138	-0.20316	-0.332004	-0.463632	-0.403759	-0.454749	-0.472213	-0.559865	-0.713358
	36	1.09107	0.91936	0.744874	0.594252	0.488355	0.456615	0.407989	0.365447	0.243319	0.174163	0.0612311	0.032724	0.0104818	0.0324109	-0.019642	-0.0875795	-0.120071	-0.170502	-0.239309	-0.347051	-0.412606	-0.450101	-0.474967	-0.533703	-0.576692	-0.631422	-0.681444	-0.748939	-0.796687	-0.752512	-0.701813	-0.604888	-0.526967	-0.483725	-0.417613	-0.308655	-0.179506	-0.129226	-0.214361	-0.313041	-0.404415	-0.4542	-0.422505	-0.457868	-0.505163	-0.632772	-0.653544	-0.688424
	37	0.0101402	-0.120774	-0.279615	-0.390132	-0.470813	-0.404118	-0.297493	0.0177692	0.277718	0.431645	0.333277	0.126292	0.00389252	-0.0948555	-0.100618	-0.153431	-0.27844	-0.427607	-0.510959	-0.596441	-0.634612	-0.710653	-0.778726	-0.780572	-0.793437	-0.825189	-0.972893	-1.10695	-1.05435	-1.05571	-1.01293	-1.10638	-0.977035	-0.618253	-0.106347	0.177027	0.257117	0.147096	0.101936	-0.0738283	-0.253062	-0.481613	-0.652246	-0.717237	-0.609812	-0.556503	-0.61543	-0.813652
	38	2.56434	2.35268	2.15319	2.10984	2.11089	2.0544	1.86039	1.63306	1.48661	1.32902	1.22174	1.11613	1.05188	0.904615	0.668469	0.50629	0.471761	0.527403	0.558258	0.680426	0.762485	0.921914	1.00314	1.11273	1.14782	1.06932	0.933551	0.817258	0.766404	0.790526	0.77292	0.794967	0.722142	0.597894	0.317242	0.0490782	0.039452	0.0752112	0.128787	-0.0658814	-0.129205	-0.156831	-0.16557	-0.218043	-0.310698	-0.198104	-0.153167	-0.103741
	39	-0.421467	-0.345662	-0.317778	-0.285655	-0.161236	-0.107872	-0.159368	-0.289532	-0.326604	-0.351521	-0.358284	-0.422784	-0.503317	-0.51182	-0.406438	-0.313193	-0.331217	-0.383104	-0.336918	-0.307446	-0.256525	-0.197197	-0.13609	-0.193286	-0.308341	-0.41143	-0.478679	-0.527556	-0.58622	-0.673721	-0.716588	-0.765701	-0.695096	-0.619555	-0.495818	-0.402063	-0.412112	-0.311217	-0.0346448	0.560686	1.03573	1.18032	0.889669	0.604933	0.426991	0.294199	0.133993	0.0350925
	40	0.172435	0.124465	0.0673631	-0.016292	-0.10834	-0.165735	-0.267299	-0.365693	-0.522347	-0.556038	-0.497151	-0.440656	-0.454654	-0.52022	-0.475676	-0.429161	-0.328382	-0.281893	-0.195925	-0.178272	-0.242365	-0.241799	-0.200982	-0.071576	-0.0566923	-0.0665701	-0.0881055	-0.142716	-0.187546	-0.193451	-0.151864	0.0702098	0.508629	1.21547	1.92828	2.3035	2.36791	2.1897	2.03088	1.82877	1.69516	1.55192	1.51871	1.43284	1.33392	1.2075	1.10862	1.15681
	41	0.00561091	-0.175747	-0.258025	-0.391912	-0.43711	-0.563211	-0.564255	-0.507408	-0.498868	-0.560036	-0.75547	-0.953815	-1.05995	-1.13172	-1.2021	-1.28427	-1.38988	-1.45077	-1.53416	-1.50817	-1.50097	-1.39348	-1.29154	-1.17999	-1.33229	-1.36307	-1.39282	-1.15462	-1.15032	-1.09201	-1.22053	-0.971663	-0.510865	0.154446	0.419573	0.427645	0.361786	0.424438	0.580762	0.681292	0.693788	0.633875	0.671963	0.74456	0.896758	0.859134	0.837495	0.643669
	42	-0.616395	-0.504935	-0.326309	-0.372805	-0.35782	-0.488592	-0.0748464	0.217037	0.403564	0.136431	-0.0748557	0.193125	0.411623	0.566797	0.256044	0.0705329	-0.0690781	0.057887	-0.0630488	-0.137853	-0.366818	-0.415375	-0.432764	-0.431762	-0.348742	-0.227998	0.120033	0.507382	0.709721	0.803457	0.63267	0.604511	0.568976	0.580608	0.387409	0.177443	0.349904	0.681328	0.876553	0.703191	0.515356	0.264053	0.459895	0.864426	1.32841	1.32599	1.14531	0.856735
	43	-0.925094	-0.540604	-0.429323	-0.217063	-0.00241	-0.150486	-0.444756	-0.773549	-0.973198	-1.22935	-1.46114	-1.4445	-1.15962	-0.964127	-0.636938	-0.661681	-0.534658	-0.927747	-1.15527	-1.46625	-1.27571	-0.813071	-0.268015	0.0656031	-0.0595732	-0.0987996	-0.414817	-0.613736	-0.773671	-0.963683	-0.971843	-1.18133	-1.13979	-0.874453	-0.623351	-0.469036	-0.619405	-0.75124	-0.632608	-0.553247	-0.53445	-0.68695	-0.873657	-0.688392	0.466456	1.28484	1.86271	1.33848
	44	-0.789725	-0.759415	-0.789155	-0.810373	-0.79741	-0.796233	-0.7955	-0.757365	-0.722693	-0.703281	-0.788605	-0.858587	-0.875635	-0.869087	-0.866041	-0.913288	-0.929369	-0.939023	-0.987703	-1.05598	-1.07563	-1.05614	-1.01663	-1.03943	-1.02095	-1.01068	-0.983269	-0.975515	-0.979344	-0.988859	-1.00501	-1.00081	-0.969119	-0.938479	-0.909571	-0.890122	-0.857636	-0.852923	-0.845065	-0.846482	-0.719936	-0.350404	0.0945373	0.364247	0.403673	0.341118	0.293836	0.223132
	45	0.000678727	0.197483	0.16655	0.125346	-0.0120184	0.0815855	0.0291392	0.0786212	0.170134	0.403667	0.536102	0.627529	0.48402	0.331304	0.0676207	-0.09189	0.00387312	0.18037	0.309623	0.196907	-0.0530009	-0.244007	-0.38591	-0.362857	-0.333762	-0.16815	-0.143644	-0.0939521	-0.111441	0.0701241	0.168376	0.177064	0.0671704	0.173522	0.149583	0.127243	0.108036	0.19806	0.243655	0.0430292	0.0066613	-0.107861	-0.201527	-0.390169	-0.473043	-0.465412	-0.532415	-0.637477
	46	0.553794	-0.0460488	-0.242863	-0.340401	-0.463949	-0.425645	-0.365266	-0.167404	-0.375931	-0.501674	-0.830007	-0.816693	-0.78882	-0.756406	-0.776368	-0.97031	-0.805364	-0.949818	-0.482349	-0.277327	0.139685	0.197328	0.203237	0.354105	0.571832	0.954921	0.917889	0.720136	0.546382	0.56317	0.651082	0.985788	1.09045	1.00852	0.731399	0.668418	0.576754	0.0187885	-0.460642	-1.01241	-0.832435	-0.67343	-0.350117	-0.0643077	0.177473	0.461769	0.502133	0.096804
	47	-0.595839	-0.521284	-0.364268	-0.206709	-0.108593	-0.206125	-0.261929	-0.300055	-0.398967	-0.387995	-0.391187	-0.283869	-0.272668	-0.218424	-0.22627	-0.352865	-0.418819	-0.420143	-0.351901	-0.359737	-0.419751	-0.41953	-0.275257	-0.150629	-0.221644	-0.333981	-0.414169	-0.27983	-0.117356	-0.0535778	0.00842119	-0.05176	-0.0722314	-0.15212	-0.219193	-0.151118	-0.0756807	-0.0245994	0.00802804	0.153278	0.327544	0.358269	0.218857	0.120401	0.0787711	0.104599	0.0575716	0.128108
	48	1.15525	0.9096	0.589915	0.266335	0.0585247	-0.0058223	-0.0218381	0.0940323	0.277463	0.406252	0.34947	0.24947	0.161614	0.12517	0.146623	0.0907865	-0.03006	-0.0911189	-0.00588698	0.187803	0.0267934	0.0832013	-0.11692	-0.140621	-0.41102	-0.242678	-0.170437	-0.136931	-0.281586	-0.154326	-0.0800349	-0.264805	-0.397589	-0.406751	-0.153163	-0.226385	-0.093391	-0.254467	-0.186261	-0.314277	-0.137129	0.036792	0.118204	0.147523	-0.177682	-0.226115	-0.389492	-0.178097
	49	0.656849	0.626664	0.771076	0.645125	0.718986	0.826376	0.785908	0.55217	0.403958	0.653856	0.708829	0.627504	0.637717	0.920133	1.20201	1.17841	1.09485	1.01901	0.895242	0.718051	0.575979	0.657922	0.891312	1.12183	1.18789	1.26884	1.15654	1.25338	1.10318	1.09654	0.628478	0.663886	0.538179	0.786078	0.714036	0.78881	0.974763	1.0121	0.953244	0.624784	0.410805	0.186498	0.0678322	0.11007	0.561035	0.811567	1.04138	1.01977
	50	-0.525646	-0.558699	-0.434615	-0.509627	-0.456625	-0.657194	-0.70428	-0.831096	-0.950611	-0.9854	-0.866786	-0.634997	-0.495186	-0.571465	-0.619186	-0.648956	-0.644917	-0.766003	-0.857931	-0.865763	-0.805991	-0.674657	-0.698426	-0.745542	-0.851422	-0.798238	-0.765813	-0.751402	-0.748997	-0.670747	-0.504129	-0.466138	-0.495776	-0.587507	-0.633204	-0.577678	-0.556915	-0.550205	-0.747451	-0.841134	-0.995358	-1.01175	-0.993328	-0.753785	-0.664901	-0.705055	-0.842046	-0.854608
	51	-0.697915	-0.74375	-0.819483	-0.905229	-0.877714	-0.875186	-1.01419	-1.10176	-1.16728	-1.18065	-1.14074	-1.05178	-0.964416	-0.970434	-1.05451	-1.06	-1.01175	-0.96932	-0.968017	-0.975883	-0.912656	-0.836158	-0.8228	-0.784198	-0.798615	-0.720378	-0.69286	-0.687866	-0.687554	-0.777766	-0.838806	-0.870735	-0.697868	-0.504769	-0.33262	-0.336472	-0.3236	-0.204329	-0.019496	0.20655	0.358499	0.511527	0.46269	0.209715	-0.159307	-0.430614	-0.476293	-0.421778
	52	0.171619	0.272394	0.591663	0.653891	0.599752	0.433073	0.413599	0.529573	0.460972	0.0856404	-0.0659983	-0.0529092	-0.0624238	0.0103707	-0.0288704	0.055612	-0.109613	-0.173503	-0.148158	-0.0514311	-0.0684912	-0.0448851	-0.164176	-0.195044	-0.399651	-0.505591	-0.675266	-0.707536	-0.650226	-0.627163	-0.640194	-0.827798	-0.946895	-1.08554	-0.774445	-0.77646	-0.476691	-0.485269	-0.348682	-0.408761	-0.77428	-0.686925	-0.89547	-0.80868	-1.04058	-0.990567	-0.921752	-0.706987
	53	-1.09547	-1.09964	-1.10341	-1.10683	-1.05193	-0.882864	-0.699311	-0.54457	-0.413536	-0.171655	0.000766699	0.0465698	-0.0657064	-0.167354	-0.25938	-0.342694	-0.418122	-0.48641	-0.548234	-0.604206	-0.65488	-0.700758	-0.742293	-0.779896	-0.813941	-0.844763	-0.872668	-0.897931	-0.920804	-0.941512	-0.960259	-0.977233	-0.9926	-1.00651	-1.01911	-1.03051	-1.04084	-1.05018	-1.05865	-1.06631	-1.07325	-0.914315	-0.770439	-0.575244	-0.544665	-0.516941	-0.54508	-0.492613
	54	-0.524336	-0.515136	-0.495759	-0.491043	-0.525348	-0.584434	-0.605424	-0.652183	-0.660714	-0.699266	-0.692251	-0.668143	-0.557106	-0.504835	-0.496948	-0.558933	-0.513064	-0.490931	-0.423487	-0.449265	-0.450848	-0.453585	-0.411819	-0.411549	-0.456274	-0.435169	-0.397101	-0.377598	-0.417952	-0.446921	-0.489347	-0.548352	-0.611238	-0.594471	-0.641409	-0.640596	-0.6987	-0.660424	-0.674988	-0.656256	-0.689219	-0.664651	-0.692013	-0.696549	-0.758215	-0.797864	-0.855774	-0.843418
	55	-0.411924	-0.446285	-0.491032	-0.555778	-0.595481	-0.650595	-0.657152	-0.663248	-0.66338	-0.671518	-0.703283	-0.663103	-0.554728	-0.429373	-0.3968	-0.463318	-0.517596	-0.537063	-0.508965	-0.446187	-0.434942	-0.424688	-0.464839	-0.49076	-0.522949	-0.55154	-0.54357	-0.580249	-0.575224	-0.607617	-0.61611	-0.644738	-0.644361	-0.661995	-0.66424	-0.687079	-0.686448	-0.727551	-0.793436	-0.848623	-0.860889	-0.840109	-0.807345	-0.822137	-0.841672	-0.896356	-0.914014	-0.871729
	56	-0.522181	-0.415886	-0.423895	-0.451793	-0.481115	-0.44456	-0.441566	-0.370467	-0.424063	-0.492491	-0.601955	-0.640953	-0.608346	-0.582463	-0.609746	-0.568371	-0.621529	-0.610707	-0.63188	-0.593223	-0.622611	-0.770573	-0.858294	-0.934614	-0.92369	-0.935525	-0.90904	-0.892126	-0.855492	-0.81933	-0.722507	-0.683482	-0.763713	-0.851657	-0.851753	-0.818447	-0.843211	-0.940749	-0.999983	-1.04172	-1.03173	-0.906869	-0.883142	-0.824364	-0.895595	-0.851448	-0.857089	-0.934724
	57	0.0529472	-0.200685	-0.341906	-0.676997	-0.707387	-0.543147	-0.61064	-0.670507	-0.842326	-0.827175	-0.853177	-0.600399	-0.2555	-0.12082	-0.654631	-0.98358	-0.977158	-0.730468	-0.515903	-0.564485	-0.495224	-0.574034	-0.740428	-0.782655	-0.911462	-0.725515	-0.43727	-0.261276	-0.282086	-0.682984	-0.745655	-0.695136	-0.611293	-0.568991	-0.791359	-0.839239	-0.969687	-1.12895	-1.07708	-0.976056	-0.751129	-0.568903	-0.658207	-0.831838	-0.780917	-0.568548	-0.490008	-0.813961
	58	-0.912532	-0.810796	-0.615202	-0.67622	-0.638756	-0.76659	-0.773807	-0.62684	-0.608416	-0.399885	-0.792014	-0.685145	-0.616172	-0.205055	-0.0433599	0.00487721	-0.226919	-0.631015	-0.830355	-0.565539	-0.343177	-0.24885	-0.407239	-0.325255	-0.310093	-0.430448	-0.484126	-0.604147	-0.477069	-0.337299	-0.288362	-0.262891	-0.307856	-0.596261	-0.48873	-0.562775	-0.340599	-0.658983	-0.799495	-0.780857	-0.666999	-0.762322	-0.623307	-0.698354	-0.555692	-0.685014	-0.871572	-0.884796
	59	-0.715423	-0.602825	-0.664572	-0.637085	-0.828908	-0.767549	-0.65257	-0.447305	-0.371864	-0.492537	-0.504058	-0.489785	-0.352174	-0.357996	-0.378622	-0.475986	-0.456628	-0.492002	-0.37901	-0.325272	-0.242944	-0.385129	-0.499773	-0.647603	-0.705913	-0.80168	-0.832827	-0.742103	-0.664897	-0.576541	-0.62396	-0.664698	-0.604254	-0.607861	-0.529923	-0.619849	-0.653491	-0.686564	-0.637681	-0.577642	-0.492672	-0.581995	-0.5156	-0.695733	-0.790612	-0.997306	-0.93358	-0.92813
	60	-0.388485	-0.204094	-0.02846	-0.609949	-0.389759	-0.985263	-0.33648	-0.159851	0.231009	0.170364	0.262401	1.72795	2.64252	2.43353	1.62868	0.748444	0.666065	0.634131	0.690062	0.459588	0.752488	0.599966	0.567813	1.00134	1.18258	0.463791	0.0393434	-0.331799	1.03872	0.449915	0.778712	0.195054	0.63068	-0.550678	-0.483717	-1.03444	-0.379148	-0.0442264	-0.245933	-0.120227	-0.10298	0.464219	0.844001	1.58308	0.94275	0.76635	-0.369635	-0.81187
	61	0.137278	-0.0269702	-0.458137	0.102766	-0.439185	-0.471702	-1.39128	-1.0155	-0.696973	0.062156	-0.0529253	0.702905	0.00748996	0.270744	-1.15052	-0.963401	-2.06488	-1.53959	-1.43941	-0.11953	0.460051	0.347288	0.602896	0.294374	0.596023	-0.690949	0.317581	0.0900908	1.43671	-0.017092	0.236267	-0.394521	-0.604616	-0.957622	-0.406585	0.237588	-0.136348	-0.667686	-1.13264	-0.659045	-0.669726	-0.0154389	-0.305064	1.06318	-0.0955615	-0.21473	-1.72674	-1.22616
	62	0.910302	0.991592	0.978731	0.544456	0.352861	0.0691098	-0.0713573	-0.507599	-0.839775	-1.0145	-0.716202	-0.406242	-0.0917705	-0.296136	-0.488167	-0.630526	-0.607068	-0.431317	-0.552975	-0.700825	-0.899862	-0.676486	-0.50557	-0.635602	-1.04102	-1.04087	-1.09588	-1.02281	-1.07302	-0.973305	-0.924669	-1.02309	-0.991925	-0.792259	-0.485384	-0.123865	-0.273328	-0.466708	-0.570313	0.0327851	0.379816	0.510473	0.267756	0.37192	0.63687	0.932876	0.938365	0.781792
	63	-0.660869	-0.381757	0.192787	0.00472278	0.553474	0.632815	0.888892	1.47618	1.76842	2.08101	1.39166	0.839061	0.265987	-0.416926	-0.671682	-1.60796	-1.80734	-1.82791	-1.23461	-1.46158	-0.399244	0.154867	1.08172	0.682251	1.0247	0.897837	0.848316	0.32626	0.482595	0.203283	0.714519	0.7106	0.69688	0.546184	0.342944	0.425245	0.389351	0.446971	0.206123	-0.122065	0.0471346	-0.0161113	-0.535521	-1.55143	-1.50767	-1.34928	-0.758241	-1.028
	64	3.23146	2.63975	2.40869	1.97469	1.66384	1.54783	1.41181	1.12657	0.653593	0.412549	0.176628	-0.0292186	-0.172731	-0.112513	0.421527	0.7417	0.885194	0.451651	0.166408	0.0408446	-0.0856792	-0.24438	-0.446564	-0.605922	-0.806533	-0.765031	-0.771392	-0.441589	-0.54985	-0.39378	-0.233645	0.187536	0.534304	0.49067	0.261407	-0.128274	-0.384712	-0.464397	-0.319966	-0.0312301	0.470295	1.14773	1.52113	1.57736	1.48053	1.09271	0.69166	0.297346
	65	-0.704431	-0.557916	-0.297775	-0.124455	0.578619	2.13435	3.0965	3.53675	2.91994	2.61855	2.21848	1.94617	1.34246	0.916878	0.621414	0.355168	0.116003	-0.112195	-0.258943	-0.309182	-0.357623	-0.491865	-0.686204	-0.70176	-0.611107	-0.591738	-0.773278	-0.746815	-0.733438	-0.512346	-0.3938	-0.170432	-0.185057	-0.397462	-0.339429	-0.658607	-0.628776	-0.854257	-0.576506	-0.526757	-0.45791	-0.518374	-0.525646	-0.747153	-0.819928	-0.718703	-0.303289	-0.262439
	66	1.36729	1.06862	0.682656	-0.224013	-0.167661	0.234112	0.52647	0.525142	0.422066	0.0456265	0.449646	0.880244	0.898168	0.385677	-0.688427	-0.458923	-0.457178	0.309151	-0.105561	-0.388025	-1.22797	-1.11483	-0.932412	-0.975378	-1.27538	-1.17894	-1.21759	-0.764859	-0.684113	0.116395	0.104326	-0.56655	-1.48529	-1.51949	-0.839261	0.0486243	0.212742	0.0300285	-0.103233	0.870218	1.12673	1.31253	-0.116136	0.169283	0.152719	0.874391	0.91352	1.16314
	67	2.55218	2.11006	1.78874	1.25886	0.84031	0.423857	0.179337	-0.0976718	-0.216621	-0.290183	-0.180694	-0.100621	0.179646	0.255773	0.319575	0.205748	0.112453	-0.117863	-0.31503	-0.331341	0.452198	1.31606	1.96671	1.67017	1.19962	0.76016	0.459806	0.0597922	-0.362052	-0.801735	-0.907723	-0.959748	-0.896747	-1.12963	-1.1411	-1.04628	-0.835883	-0.839006	-0.540386	-0.339558	-0.0214226	-0.0985075	-0.249103	-0.496521	-0.64117	-0.477935	-0.287702	-0.106251
	68	0.447414	0.368897	0.0664419	0.0399584	-0.00305543	0.416978	1.58063	2.6534	2.97031	2.25143	1.64501	1.52299	1.23348	1.09169	0.772555	1.24208	1.30672	1.59111	1.15147	0.889709	1.15837	1.47323	1.49899	0.689667	0.0416653	-0.191404	-0.50247	-0.767907	-0.797975	-0.742916	-0.742344	-0.92477	-0.871168	-0.628213	-0.533175	-0.440241	-0.362346	-0.11688	0.247715	0.690438	0.888647	0.868215	0.579082	0.689539	0.719862	0.985312	1.07195	1.06356
	69	0.251864	0.331022	0.160617	-0.0560604	-0.190421	-0.0460117	-0.194863	-0.337453	-0.406183	-0.551777	-0.550707	-0.699759	-0.302797	-0.123513	-0.202388	-0.51791	-0.722213	-0.835015	-0.783058	-0.468629	-0.360267	-0.343369	-0.675767	-0.478848	-0.70485	-0.501234	-0.667811	-0.414831	-0.529902	-0.388847	-0.446246	-0.655223	-0.948142	-0.623841	-0.456017	-0.321334	-0.645852	-0.375979	-0.217683	-0.355413	-0.307493	-0.528526	-0.184484	-0.511981	-0.412431	-0.525035	-0.321514	-0.309791
	70	-0.707665	-0.581736	0.605531	1.27589	1.92084	1.27402	0.646735	-0.221161	-0.57011	-0.396103	-0.681004	-0.969294	-1.05325	-0.741949	-0.185968	-0.0448743	0.205612	-0.0137876	0.0542231	0.264637	0.896189	1.96744	2.56651	3.19257	2.78311	2.43904	2.38148	2.28183	2.20693	1.87439	1.31847	0.761718	0.245426	0.115201	-0.18003	-0.644476	-0.585639	-0.550892	-0.695141	-1.07713	-1.14665	-0.697576	-0.799668	-0.899192	-0.811888	-0.83193	-0.625424	-0.755948
	71	1.38329	0.983369	1.01082	0.518753	0.194056	-0.249879	-0.432467	-0.214253	-0.1103	0.176346	0.990935	1.13519	1.23114	0.246074	0.293368	0.904391	1.62501	1.1342	0.892027	0.107469	0.383428	-0.100567	0.154978	-0.0558464	-0.252415	-0.663558	-0.993492	-0.82474	-0.644485	-0.319082	-0.0606548	0.294887	0.417576	0.183226	0.154457	-0.144658	-0.5468	-0.425673	-0.204065	0.389694	-0.00529401	-0.305318	-0.940776	-1.17007	-1.09842	-0.632462	-0.662216	-0.538929
	72	-0.653761	-0.726878	-0.807065	-0.91736	-1.00466	-1.05668	-1.0645	-1.1206	-1.08024	-1.04355	-1.10698	-1.26044	-1.30936	-1.27645	-1.23922	-1.31235	-1.23835	-1.15468	-1.20698	-1.31983	-1.40476	-1.30945	-1.14815	-0.787412	-0.0561046	0.473893	0.689741	0.433489	0.253295	0.276248	0.266878	0.349852	0.686754	1.07887	1.35431	1.08219	0.691914	0.240376	-0.00878975	-0.0610286	0.0519637	0.465954	1.08013	1.49468	1.44608	1.07941	0.819577	0.85517
	73	0.389723	0.668507	0.871261	0.8339	0.732235	0.539058	0.35303	0.116596	-0.195369	-0.444607	-0.495763	-0.412158	-0.337855	-0.402236	-0.482036	-0.495238	-0.587354	-0.528919	-0.5355	-0.454239	-0.500146	-0.54458	-0.602782	-0.73381	-0.852665	-0.869404	-0.887226	-0.883607	-1.04197	-1.12496	-1.2536	-1.29038	-1.31256	-1.22992	-1.11669	-0.992992	-0.939492	-0.924596	-0.88354	-0.672701	-0.16077	0.516061	0.864732	0.912967	0.743041	0.744328	0.550799	0.436042
	74	1.80394	1.90825	2.25741	2.51526	2.4398	2.12876	1.83071	1.54182	1.34716	1.23331	1.1835	1.23183	1.30372	1.39857	1.33568	1.20456	1.00516	0.845275	0.740528	0.653112	0.534206	0.384392	0.271648	0.248468	0.262718	0.270249	0.268837	0.190751	0.106348	0.0176017	-0.0526921	-0.0479156	-0.0849375	-0.0123762	0.118753	0.245997	0.314896	0.355152	0.321353	0.225117	0.145907	0.399224	0.73876	0.905227	0.782727	0.550601	0.374402	0.280009
	75	-0.138824	-0.293511	-0.56476	-0.569299	-0.496607	-0.24095	-0.122764	0.0574657	0.100482	0.201244	0.402307	0.577915	0.544863	0.353884	0.229032	0.273766	0.223209	0.109319	-0.0236688	-0.0739885	-0.0461419	0.0204401	0.0574986	0.0278149	-0.0824593	-0.376886	-0.349099	-0.526162	-0.526363	-0.522947	-0.444378	-0.23324	-0.185661	-0.156376	-0.34028	-0.587933	-0.458765	-0.333419	-0.086002	-0.238173	-0.31116	-0.714086	-0.627574	-0.619376	-0.407375	-0.59404	-0.366361	-0.190925
	76	0.593243	0.100196	-0.302978	-0.100235	-0.336967	-0.242635	-0.567166	-0.456035	-0.115915	-0.0834491	0.0115109	-0.158558	-0.286107	-0.0857432	-0.0901594	0.296884	0.245223	0.677912	1.07615	1.41658	1.07183	0.637923	0.575574	0.70053	0.808377	0.377566	0.483144	0.4483	0.804828	0.44042	0.413213	0.305078	0.571993	0.51901	0.210214	0.254165	0.242109	0.63633	0.66161	0.755098	0.320547	0.062934	-0.501068	-0.471993	-0.414246	-0.128236	-0.601868	-0.762368
	77	-1.06324	-1.18798	-1.23791	-1.1001	-1.1369	-1.11246	-1.22257	-1.20592	-0.900183	-0.740636	-0.32743	-0.104495	-0.146627	-0.510803	-0.613748	-0.60603	-0.53096	-0.664104	-0.762437	-0.836685	-0.596064	-0.53054	-0.154003	-0.530754	-0.305265	-0.705217	-0.288499	-0.595178	-0.589765	-0.618218	-0.428523	-0.11235	-0.0294297	-0.083806	-0.388171	-0.566721	-0.649262	-0.355395	-0.352807	0.0208555	-0.413684	-0.371783	-0.583933	-0.40314	0.00828145	0.0761675	0.235746	-0.0920391
	78	1.81464	1.58175	1.35895	1.31064	1.22516	1.16995	0.988955	0.9971	0.890101	1.30507	1.38326	1.52558	1.18699	1.03003	1.00516	1.24136	1.33675	1.35815	1.20971	1.22016	1.21897	1.28545	1.23411	1.30115	1.09371	1.3223	1.37775	1.30396	0.981021	0.788732	0.709642	0.726413	0.677097	0.796644	0.832146	0.620739	0.335351	0.0357879	0.0507891	0.0161477	-0.0296434	-0.250323	-0.188247	-0.35353	-0.303688	-0.407573	-0.426213	-0.392428
Fig. 2k		Trial ID
Tail lifting	Time (s)	1	2	3	4	5	6	7	8	9	10	11	12	13	14
	-10	-0.02907	-0.09257	0.436534	0.352626	0.002201	0.075081	0.362007	-0.17493	0.194966	0.02835	-0.23969	-0.70153	0.636268	0.179421
	-9.9	-0.14576	-0.11048	0.384158	0.343445	-0.09144	0.070118	0.334647	-0.1829	0.155049	0.003546	-0.51998	-0.67501	0.530719	0.128449
	-9.8	-0.32104	-0.12931	0.32226	0.269741	-0.14657	0.083984	0.264036	-0.2038	0.23968	-0.00606	0.031302	-0.5487	0.539538	0.124374
	-9.7	-0.46	-0.08924	0.291742	0.152128	-0.17844	0.064293	0.232333	-0.17006	0.288423	-0.02741	0.201806	-0.4887	0.422683	0.133764
	-9.6	-0.42561	-0.08207	0.179057	0.101635	-0.14225	0.048618	0.198781	-0.21152	0.291289	-0.02211	0.188667	-0.62579	0.421466	0.143856
	-9.5	-0.43876	-0.08049	0.22167	0.048656	-0.07972	0.070057	0.177443	-0.16134	0.311076	-0.0022	0.047281	-0.85101	0.448366	0.09855
	-9.4	-0.42157	-0.06167	0.259385	0.038004	0.045896	0.0666	0.147165	-0.17172	0.382134	-0.06258	-0.10743	-0.90609	0.460434	0.130326
	-9.3	-0.43098	-0.03695	0.2995	-0.03636	0.108976	0.037377	0.101246	-0.18119	0.484036	-0.08938	-0.09707	-0.91585	0.46296	0.132301
	-9.2	-0.37595	-0.06539	0.182874	-0.02811	0.12752	-0.00375	0.100387	-0.15381	0.438306	-0.13403	-0.51171	-0.84557	0.390434	0.135895
	-9.1	-0.27832	-0.06817	0.107151	-0.08085	0.036031	-0.04136	0.051803	-0.12452	0.409087	-0.14438	-0.02202	-0.84888	0.338843	0.081714
	-9	-0.25433	-0.1007	0.100727	-0.01601	-0.01097	-0.0549	0.049962	-0.06482	0.200369	-0.11932	-0.0038	-0.71556	0.340832	0.111612
	-8.9	-0.2446	-0.08334	0.117308	0.012057	-0.05909	-0.10525	0.029605	-0.13127	0.135508	-0.11875	0.438591	-0.73553	0.3246	0.154195
	-8.8	-0.23537	-0.02432	0.104674	0.098874	-0.05388	-0.1455	0.058734	-0.19304	0.033026	-0.03477	0.258159	-0.66049	0.26388	0.241685
	-8.7	-0.14498	0.041231	0.064524	0.17198	-0.06034	-0.21528	0.070643	-0.20507	0.054579	0.008008	0.218414	-0.57623	0.100724	0.195613
	-8.6	-0.04532	0.012665	0.074471	0.197317	-0.07695	-0.24726	0.090296	-0.10064	0.003315	0.039902	0.352888	-0.34018	0.019795	0.072448
	-8.5	-0.05263	-0.04042	0.156001	0.151298	-0.11972	-0.26431	0.073795	-0.00401	-0.01887	0.045796	0.332385	-0.31083	0.046579	0.004965
	-8.4	-0.05477	-0.10464	0.193434	0.056924	-0.16411	-0.26741	0.074105	0.120669	-0.01155	0.07485	0.48428	-0.34806	0.065345	0.000712
	-8.3	-0.08111	-0.10924	0.2246	0.00069	-0.18124	-0.25877	0.029411	0.267958	-0.06348	0.025935	-0.03649	-0.35653	0.046528	0.081694
	-8.2	-0.05675	-0.11038	0.150819	-0.01523	-0.17404	-0.23393	-0.00468	0.42991	-0.11076	0.004539	-0.28342	-0.44785	-0.02872	0.137367
	-8.1	-0.09872	-0.12671	0.089131	-0.03118	-0.16681	-0.21177	-0.03114	0.494532	-0.11157	-0.06834	-0.14293	-0.46519	-0.10305	0.228715
	-8	-0.20668	-0.07594	0.029483	-0.05548	-0.13996	-0.18826	0.016166	0.360928	-0.0136	-0.02365	0.051741	-0.64168	-0.00956	0.196845
	-7.9	-0.19169	-0.02974	0.003195	-0.09958	-0.1278	-0.14197	0.02471	0.200058	0.099553	-0.03389	0.309565	-0.65708	0.110808	0.114623
	-7.8	-0.10475	0.088669	-0.02716	-0.13704	-0.13688	-0.033	-0.0062	0.099487	0.096463	-0.06469	-0.08067	-0.74376	0.25037	0.003993
	-7.7	0.057465	0.151296	-0.03597	-0.129	-0.12394	0.001784	-0.09843	0.022676	0.102959	-0.10302	-0.09883	-0.72405	0.176899	-0.02584
	-7.6	0.106368	0.177699	-0.06205	-0.12231	-0.09899	0.021002	-0.18903	-0.06805	0.105407	-0.1752	-0.09326	-0.72391	0.072124	0.025176
	-7.5	0.032561	0.21905	-0.03663	-0.08305	-0.06314	-0.01312	-0.257	-0.15304	0.127006	-0.18633	-0.11987	-0.62707	-0.02019	0.015051
	-7.4	0.021323	0.22511	-0.06272	-0.08357	-0.08277	-0.02283	-0.33211	-0.11284	0.138552	-0.1846	0.113683	-0.60748	-0.06104	-2.4e-05
	-7.3	0.033348	0.282284	-0.04718	-0.0895	-0.11249	0.0152	-0.40515	-0.08812	0.158414	-0.23529	-0.16451	-0.57524	-0.11436	-0.02085
	-7.2	0.064961	0.209104	-0.02933	-0.1196	-0.1447	0.058941	-0.45823	-0.0857	0.21663	-0.23377	-0.13827	-0.68227	-0.1587	0.066029
	-7.1	0.05973	0.241666	0.017758	-0.13708	-0.2009	0.107768	-0.52605	-0.11422	0.223835	-0.27715	-0.213	-0.71948	-0.15771	0.179471
	-7	-0.00073	0.232121	-0.11194	-0.13988	-0.23626	0.106012	-0.56867	-0.01753	0.161332	-0.23674	-0.18048	-0.82568	-0.1389	0.211257
	-6.9	-0.0926	0.345659	-0.16657	-0.16778	-0.2432	0.068691	-0.52154	0.04828	0.135085	-0.24848	-0.29639	-0.76249	-0.15574	0.093326
	-6.8	-0.15845	0.344964	-0.18591	-0.15835	-0.21002	0.079695	-0.43959	0.036279	0.130112	-0.21081	-0.56012	-0.76838	-0.18593	-0.12925
	-6.7	-0.09873	0.362133	-0.15086	-0.15321	-0.20165	0.071939	-0.33792	-0.03307	0.193949	-0.2118	-0.48845	-0.75742	-0.16727	-0.25782
	-6.6	0.006042	0.308308	-0.21303	-0.06571	-0.21072	0.05961	-0.31541	-0.08203	0.177078	-0.23856	-0.08096	-0.80204	-0.14972	-0.29759
	-6.5	0.103185	0.285719	-0.28612	-0.07466	-0.21491	0.002274	-0.24976	-0.10792	0.182662	-0.2838	0.165906	-0.7328	-0.1752	-0.25085
	-6.4	0.022499	0.292294	-0.25814	-0.09976	-0.17196	-0.06249	-0.20698	-0.13559	0.15184	-0.24861	0.208326	-0.72127	-0.24262	-0.30019
	-6.3	-0.06207	0.314479	-0.13602	-0.15116	-0.13197	-0.06086	-0.21479	-0.09456	0.133312	-0.22922	0.07179	-0.58606	-0.23309	-0.32893
	-6.2	-0.20375	0.326825	-0.05803	-0.2044	-0.10169	-0.07675	-0.24641	-0.01376	0.160893	-0.19119	-0.14717	-0.50956	-0.18064	-0.38009
	-6.1	-0.28826	0.294772	-0.01038	-0.22448	-0.11671	-0.08515	-0.2983	0.025486	0.157449	-0.13926	-0.18767	-0.26113	-0.02492	-0.36479
	-6	-0.22995	0.26307	-0.00875	-0.23677	-0.13337	-0.12533	-0.32028	0.033958	0.1778	-0.08095	-0.63543	-0.29582	0.033942	-0.32563
	-5.9	-0.33947	0.26891	-0.01439	-0.2333	-0.13158	-0.10378	-0.35	0.121558	0.143809	-0.07263	-0.6146	-0.22592	0.104854	-0.14256
	-5.8	-0.3609	0.251303	-0.05809	-0.23569	-0.13933	-0.07682	-0.34877	0.136974	0.106791	-0.14176	-0.91057	-0.26079	-0.0118	-0.12064
	-5.7	-0.38213	0.253411	-0.08126	-0.27928	-0.12726	-0.03421	-0.30753	0.121953	0.062267	-0.18349	-0.43714	-0.09175	-0.06491	-0.03385
	-5.6	-0.22144	0.208475	-0.07587	-0.31271	-0.15891	-0.01662	-0.20749	-0.0217	0.017582	-0.16455	-0.2852	-0.08714	-0.02628	-0.04191
	-5.5	-0.1443	0.133781	0.021059	-0.30435	-0.13271	-0.00286	-0.08863	-0.12794	0.001031	-0.12159	0.059953	0.013096	0.039447	0.061699
	-5.4	-0.18284	0.126091	0.071837	-0.32194	-0.11621	0.048634	0.026522	-0.14281	-0.03817	-0.04896	0.25667	0.01839	0.073129	0.064044
	-5.3	-0.20815	0.062771	-0.00325	-0.30877	-0.09482	0.064428	0.086321	-0.13393	-0.099	-0.05732	0.239452	0.106012	0.025761	0.03768
	-5.2	-0.16939	0.083379	-0.03285	-0.29595	-0.08806	0.046651	0.099928	-0.01934	-0.15324	-0.06518	0.715783	0.072984	0.093535	0.019195
	-5.1	-0.12791	-0.01688	-0.09211	-0.23955	-0.0558	-0.06699	0.050676	-0.12915	-0.16326	-0.15	0.767452	0.143369	0.134888	-0.07017
	-5	-0.04964	-0.00971	-0.03326	-0.16966	-0.03374	-0.19486	-0.03916	-0.12794	-0.19476	-0.12436	1.08611	0.075572	0.082368	-0.05753
	-4.9	0.082957	-0.0307	-0.04104	-0.11614	-0.03033	-0.25521	-0.1051	-0.17303	-0.20911	-0.11437	1.13587	0.070586	0.058573	-0.08057
	-4.8	0.26124	0.016037	-0.0546	-0.10161	-0.06326	-0.23884	-0.14378	-0.15069	-0.17514	-0.07687	1.01739	0.012375	-0.05886	0.005464
	-4.7	0.382128	0.043349	-0.03286	-0.07603	-0.05087	-0.11109	-0.12483	-0.19258	-0.08778	-0.14402	0.925473	-0.0048	-0.07052	-0.02246
	-4.6	0.345665	0.05414	-0.04082	-0.05861	-0.0477	-0.02542	-0.09316	-0.15049	-0.15468	-0.17057	0.481228	0.007974	-0.15462	-0.04987
	-4.5	0.347145	0.057175	-0.13641	-0.03084	-0.03797	0.025012	-0.09822	-0.13715	-0.21133	-0.13615	0.608566	-0.04453	-0.08137	-0.06766
	-4.4	0.382122	0.02104	-0.36332	-0.01695	-0.02423	0.034032	-0.10726	-0.11166	-0.28914	-0.14193	0.597163	-0.00735	-0.09085	-0.01636
	-4.3	0.474361	0.016688	-0.48453	0.008856	-0.05604	0.078214	-0.1382	-0.15265	-0.29382	-0.12635	0.307397	-0.0076	-0.133	0.032764
	-4.2	0.512306	-0.01438	-0.5537	0.028396	-0.08245	0.142933	-0.0935	-0.14187	-0.28767	-0.20905	-0.26925	0.082838	-0.19906	-0.03827
	-4.1	0.56486	-0.00091	-0.50297	0.075601	-0.161	0.128384	-0.10398	-0.12674	-0.34253	-0.15165	-0.27633	0.262434	-0.3089	-0.14332
	-4	0.539653	-0.00057	-0.49844	0.063465	-0.20296	0.015935	-0.07957	-0.16709	-0.28985	-0.19555	0.139687	0.688991	-0.27472	-0.17061
	-3.9	0.452672	-0.04105	-0.4206	0.054136	-0.26673	-0.15757	-0.1893	-0.05023	-0.26111	-0.13317	0.542756	1.12199	-0.24051	-0.12222
	-3.8	0.355412	-0.03864	-0.32759	0.002441	-0.31087	-0.275	-0.29102	-0.02472	-0.21861	-0.20151	0.23225	1.36697	-0.15154	-0.09543
	-3.7	0.234023	-0.08539	-0.37344	-0.03137	-0.35911	-0.27501	-0.38296	0.101278	-0.18804	-0.18131	-0.0056	1.3645	-0.15092	-0.16355
	-3.6	0.181509	-0.09873	-0.38249	-0.04112	-0.37432	-0.17961	-0.40013	0.052455	-0.24716	-0.20421	0.025491	1.27551	-0.12961	-0.14728
	-3.5	0.07447	-0.18925	-0.37723	-0.02011	-0.32641	-0.13177	-0.37018	0.06829	-0.23907	-0.18959	0.393185	1.1369	-0.07022	-0.05637
	-3.4	0.085319	-0.22112	-0.35759	0.010391	-0.22737	-0.08734	-0.35528	0.029099	-0.26752	-0.18553	0.606645	1.01645	-0.01731	0.284947
	-3.3	0.067182	-0.2279	-0.34821	0.017098	-0.13309	-0.06551	-0.29659	0.015625	-0.18369	-0.24056	0.50111	0.936556	-0.00987	0.471124
	-3.2	-0.01086	-0.24863	-0.35132	-0.00544	-0.04654	-0.01077	-0.20919	-0.0466	-0.19393	-0.17751	0.276213	0.965801	-0.07075	0.474285
	-3.1	-0.02348	-0.24761	-0.26811	-0.00152	0.056413	0.026483	-0.15261	-0.12684	-0.17338	-0.16459	0.234138	0.970841	-0.13394	0.242987
	-3	-0.00791	-0.21016	-0.25419	-0.02691	0.171801	0.063883	-0.06945	-0.16739	-0.21925	-0.08375	0.282234	0.972532	-0.19022	0.074013
	-2.9	0.125752	-0.13156	-0.18239	-0.02063	0.30613	0.203438	-0.02243	-0.16979	-0.19811	-0.07087	0.133917	1.03358	-0.16857	-0.02251
	-2.8	0.153683	-0.11884	-0.20614	-0.03209	0.406983	0.335856	0.078905	-0.19103	-0.21834	-0.0064	-0.24939	1.04503	-0.14584	-0.08724
	-2.7	0.150443	-0.16329	-0.12666	-0.0093	0.458988	0.450207	0.161693	-0.19748	-0.22221	-0.00211	-0.44036	1.05533	-0.10299	-0.20687
	-2.6	0.110148	-0.27727	-0.05955	-0.07901	0.403837	0.441424	0.261191	-0.21144	-0.21438	0.081922	-0.42645	0.975837	-0.06876	-0.29897
	-2.5	0.149654	-0.33499	0.236758	-0.11131	0.331031	0.407497	0.397654	-0.19952	-0.17221	0.064475	-0.20213	1.01188	-0.04973	-0.3944
	-2.4	0.192375	-0.29675	0.421591	-0.13737	0.254595	0.234087	0.567825	-0.18428	-0.13951	0.065619	-0.25106	0.989452	0.036405	-0.43503
	-2.3	0.261601	-0.22412	0.56485	-0.08783	0.185488	-0.01564	0.641767	-0.11767	-0.12156	0.037606	-0.20193	1.05303	0.059446	-0.43958
	-2.2	0.316257	-0.19045	0.515268	-0.10058	0.078772	-0.24493	0.572515	-0.08444	-0.16328	0.04738	0.202477	1.00824	-0.03777	-0.34916
	-2.1	0.365183	-0.20482	0.459274	-0.13318	-0.0076	-0.26158	0.435012	-0.07131	-0.19844	0.102376	0.447157	1.02246	-0.20213	-0.24341
	-2	0.354421	-0.2007	0.40075	-0.16308	-0.08584	-0.12837	0.396236	-0.0991	-0.238	0.038104	0.561614	0.921377	-0.35758	-0.12412
	-1.9	0.314095	-0.15872	0.288151	-0.10853	-0.09149	0.037064	0.429344	-0.09585	-0.25091	0.028294	0.34782	0.855883	-0.39884	-0.04819
	-1.8	0.266597	-0.2122	0.206319	-0.05335	-0.06886	0.081617	0.441161	0.000994	-0.28116	0.023956	-0.30031	0.72697	-0.42916	-0.00482
	-1.7	0.191661	-0.23014	0.105671	0.0416	0.019139	0.078417	0.461072	0.056978	-0.29707	0.102111	-0.6686	0.771662	-0.44373	-0.06595
	-1.6	0.12389	-0.18275	0.104711	0.099904	0.0988	0.034357	0.490286	0.157315	-0.26805	0.157442	-0.90813	0.777563	-0.46975	-0.07856
	-1.5	0.153233	-0.00835	0.074464	0.230826	0.159207	0.008253	0.550927	0.170506	-0.16865	0.193075	-0.38322	0.842351	-0.4664	-0.11326
	-1.4	0.232985	0.150014	-0.05219	0.315851	0.158513	-0.00202	0.510585	0.181833	0.006925	0.19204	-0.23684	0.799049	-0.4533	-0.03755
	-1.3	0.1237	0.189538	-0.09562	0.399863	0.173756	0.029073	0.418384	0.21955	0.077321	0.225617	-0.43356	0.704674	-0.4333	-0.10499
	-1.2	0.038917	0.120251	-0.11017	0.407883	0.235953	0.056057	0.276022	0.249028	0.11541	0.266937	-0.45532	0.459729	-0.45305	-0.07947
	-1.1	-0.03363	0.064071	0.034506	0.45849	0.29022	0.038787	0.204279	0.25722	0.126766	0.404237	-0.43466	0.167675	-0.34956	-0.14678
	-1	0.009398	0.001785	0.166491	0.461073	0.302488	-0.01013	0.147751	0.21005	0.225926	0.617074	-0.52645	-0.22742	-0.27073	-0.10021
	-0.9	-0.01844	-0.06075	0.218419	0.464954	0.300578	0.026602	0.119543	0.134621	0.282484	0.698215	-0.40934	-0.23527	-0.20237	-0.03679
	-0.8	-0.09585	-0.12284	0.138781	0.381469	0.443708	0.11406	0.108949	0.100727	0.22649	0.754231	-0.34918	-0.22561	-0.22197	0.116161
	-0.7	-0.13006	-0.16435	-0.02279	0.34168	0.591145	0.198745	0.093954	0.127665	0.104935	0.701728	-0.27552	0.0708	-0.04694	0.23659
	-0.6	-0.19365	-0.10543	-0.07657	0.300354	0.723686	0.229527	0.111679	0.147947	0.04381	0.820126	-0.44112	0.029055	0.247139	0.278999
	-0.5	-0.17824	-0.10941	-0.08062	0.298276	0.717931	0.237779	0.106836	0.261653	0.085389	0.782457	-0.43493	-0.03664	0.609207	0.329207
	-0.4	-0.17261	-0.0985	0.097661	0.266457	0.633414	0.239444	0.111321	0.400812	0.12003	0.751715	-0.23643	-0.3288	0.762962	0.341333
	-0.3	-0.10616	-0.10356	0.30342	0.243929	0.505301	0.230247	0.132371	0.634869	0.121646	0.606906	0.103565	-0.39407	0.802281	0.42678
	-0.2	-0.04976	-0.09399	0.498231	0.157042	0.37241	0.182854	0.124907	0.787122	0.070655	0.56503	-0.0865	-0.44648	0.650753	0.441431
	-0.1	-0.04442	-0.04418	0.521373	0.078815	0.342133	0.152171	0.093064	0.899209	0.072501	0.544196	-0.10382	-0.29185	0.434719	0.378265
	0	-0.02254	-0.01157	0.67957	-0.02869	0.344982	0.126306	0.047319	0.814608	0.138091	0.547518	-0.6194	-0.43452	0.248262	0.420254
	0.1	0.033338	0.106522	0.852844	-0.1042	0.423858	0.17407	0.117708	0.719272	0.226558	0.487139	-0.05551	-0.47113	0.216379	0.525429
	0.2	0.220345	0.121665	0.89176	-0.17511	0.453943	0.231781	0.310422	0.721248	0.36043	0.389829	-0.00184	-0.50231	0.193265	0.785533
	0.3	0.332634	0.124912	0.832012	-0.19553	0.51327	0.34527	0.486851	0.973351	0.429305	0.434903	-0.02821	-0.34007	0.182179	0.919275
	0.4	0.361319	0.040829	0.765142	-0.15141	0.453167	0.438069	0.539296	1.32481	0.512997	0.57313	-0.37335	-0.14564	0.101239	0.983102
	0.5	0.352945	0.030565	0.824297	-0.14875	0.450997	0.580942	0.521263	1.64953	0.519591	0.67885	-0.44821	-0.13555	0.079272	0.916371
	0.6	0.229857	0.079645	0.830705	-0.1754	0.429692	0.695316	0.491117	1.91767	0.491011	0.717788	-0.34898	-0.04871	0.044925	0.842895
	0.7	0.054667	0.139688	0.859265	-0.23597	0.472425	0.796515	0.588453	2.17231	0.456292	0.616904	-0.13603	-0.08185	0.05219	0.837357
	0.8	-0.06365	0.194605	0.915621	-0.26262	0.438297	0.817174	0.651813	2.28248	0.449572	0.509721	-0.20807	0.12829	0.109474	0.851419
	0.9	-0.08791	0.180345	0.807159	-0.24046	0.392601	0.846762	0.736357	2.26892	0.481884	0.424241	0.144546	0.237038	0.113866	0.826726
	1	0.019923	0.141441	0.754432	-0.21118	0.336629	0.905604	0.653108	2.17686	0.486933	0.498027	-0.01805	0.372062	0.027502	0.777582
	1.1	-0.02358	0.119158	0.615355	-0.23812	0.327382	0.947487	0.578284	2.12875	0.476487	0.556085	0.132672	0.457111	-0.04857	0.647454
	1.2	-0.03777	0.13997	0.612007	-0.28625	0.317786	0.979907	0.4647	1.99372	0.421353	0.566109	-0.08294	0.535402	-0.21288	0.523598
	1.3	-0.02277	0.180747	0.615882	-0.33961	0.353461	0.953076	0.472425	1.7398	0.3479	0.570472	-0.1432	0.598721	-0.20911	0.48994
	1.4	0.101114	0.191673	0.608689	-0.32405	0.412014	0.947493	0.511405	1.52378	0.251216	0.600579	0.036625	0.514788	-0.21292	0.543193
	1.5	0.169411	0.098693	0.686458	-0.26836	0.410455	0.900854	0.569239	1.55604	0.134967	0.691656	0.1035	0.346641	-0.0427	0.511908
	1.6	0.055401	0.043512	0.785087	-0.23222	0.353263	0.868311	0.520987	1.72584	0.095976	0.645503	0.070893	0.137897	-0.04899	0.35969
	1.7	-0.02043	0.052646	0.95838	-0.24516	0.312442	0.826432	0.507846	1.68503	0.115585	0.739851	0.106516	0.140752	-0.04003	0.227121
	1.8	-0.18975	0.116627	1.05459	-0.32773	0.356828	0.817207	0.522391	1.64176	0.207627	0.633228	-0.01508	0.379809	-0.17257	0.193952
	1.9	-0.14255	0.209412	1.04181	-0.32484	0.380632	0.777274	0.699887	1.41748	0.250897	0.539312	0.118891	0.713229	-0.23047	0.175929
	2	-0.22371	0.222154	0.954807	-0.27958	0.306136	0.747085	0.817966	1.55375	0.178533	0.303068	-0.03459	0.990969	-0.42189	0.102941
	2.1	-0.1004	0.197537	0.841917	-0.21629	0.175347	0.696085	0.890028	1.591	0.070655	0.372496	0.043108	1.09078	-0.40427	0.060023
	2.2	-0.1108	0.101406	0.694447	-0.21303	0.082381	0.695568	0.821175	1.67687	-0.00859	0.499159	-0.05581	1.48655	-0.4902	-0.02309
	2.3	-0.06102	-0.01943	0.844318	-0.16847	0.051262	0.693874	0.762647	1.48837	0.057059	0.716954	-0.15803	2.15896	-0.44321	0.020762
	2.4	0.029402	-0.09217	1.13703	-0.10215	0.007079	0.689714	0.718521	1.33342	0.109802	0.902104	-0.04072	3.01064	-0.43455	-0.01342
	2.5	-0.0282	-0.14163	1.71291	-0.10167	-0.0245	0.70033	0.685859	1.35691	0.148624	1.03849	-0.19854	3.39948	-0.2837	0.030173
	2.6	-0.04706	-0.11262	2.11474	-0.13897	0.046857	0.707788	0.746988	1.55164	0.125914	1.10286	-0.13278	3.60789	-0.24052	0.028495
	2.7	-0.20958	-0.08213	2.39461	-0.1827	0.220568	0.772122	0.866718	1.65258	0.153294	1.14289	-0.2506	3.66649	-0.28626	0.190196
	2.8	-0.19693	-0.03493	2.36109	-0.11926	0.359709	0.84232	0.988432	1.54142	0.28823	1.12544	-0.22192	3.76791	-0.36514	0.320949
	2.9	-0.19554	-0.00669	2.20016	0.000152	0.360438	0.881475	1.05197	1.41019	0.374453	1.03946	-0.28392	3.72368	-0.29703	0.416093
	3	-0.06772	-0.03914	2.084	0.139441	0.312335	0.895193	1.06315	1.30873	0.367856	0.926922	-0.36848	3.54556	-0.26444	0.366915
	3.1	-0.02703	-0.10588	1.94688	0.211462	0.333733	0.91792	1.03126	1.51654	0.280126	0.861675	-0.18449	3.6108	-0.26973	0.248546
	3.2	0.072283	-0.14306	1.86954	0.225604	0.357197	1.03044	0.905539	1.64341	0.343613	0.929748	0.072408	3.70147	-0.31056	0.053956
	3.3	-0.01932	-0.144	1.6385	0.213855	0.401488	1.20567	0.844078	1.78021	0.48785	0.843738	0.368029	4.01561	-0.30595	-0.08221
	3.4	-0.04255	-0.17424	1.57956	0.219334	0.478808	1.3188	0.786784	1.75636	0.517085	0.938953	0.604626	4.16957	-0.28142	-0.0789
	3.5	-0.08536	-0.23039	1.54632	0.263129	0.560203	1.41949	0.75107	1.67248	0.527415	1.13281	0.706945	4.23181	-0.34822	-0.04626
	3.6	0.009552	-0.25606	1.54657	0.348978	0.562334	1.40274	0.698115	1.55473	0.307036	1.41025	0.618586	4.10579	-0.41214	0.017636
	3.7	0.115068	-0.14832	1.43992	0.39278	0.4882	1.36764	0.691373	1.51754	0.137256	1.62129	0.331923	4.01505	-0.41488	0.027006
	3.8	0.202333	0.045467	1.3935	0.355866	0.420266	1.32318	0.782553	1.64253	-0.04274	1.56256	-0.04427	4.02301	-0.31445	0.049558
	3.9	0.203738	0.201431	1.46792	0.268082	0.415956	1.27762	0.888398	1.89065	0.0446	1.44377	-0.41941	4.17903	-0.19171	-0.02521
	4	0.198901	0.267811	1.4591	0.199874	0.385545	1.2586	0.950067	2.02669	0.173222	1.34714	-0.58878	4.22291	-0.19826	-0.14912
	4.1	0.114486	0.215615	1.45015	0.160432	0.402137	1.24031	0.88885	2.068	0.244697	1.39182	-0.5452	4.15602	-0.30049	-0.16296
	4.2	0.095323	0.176527	1.39622	0.146205	0.484166	1.22982	0.776399	1.89911	0.303206	1.47121	-0.21996	3.96927	-0.44459	-0.14415
	4.3	0.110487	0.185245	1.45098	0.159657	0.572408	1.27394	0.665613	1.83858	0.305589	1.29516	-0.10673	3.70568	-0.51083	-0.12781
	4.4	0.162242	0.195699	1.45985	0.174196	0.602592	1.32703	0.637748	1.89031	0.368688	1.06177	-0.02034	3.42617	-0.50282	-0.16438
	4.5	0.07104	0.252916	1.41186	0.180353	0.517376	1.40121	0.623235	2.22628	0.442182	0.828012	-0.1183	3.25359	-0.54965	-0.23482
	4.6	0.031668	0.295348	1.2905	0.202749	0.49984	1.47472	0.687089	2.47162	0.574037	0.853792	0.102184	3.14942	-0.62916	-0.28287
	4.7	-0.06737	0.32203	1.19285	0.248878	0.550505	1.47695	0.665307	2.4938	0.657455	0.974977	-0.11933	2.99428	-0.61746	-0.31693
	4.8	-0.06582	0.275388	1.08865	0.34383	0.645224	1.48505	0.786368	2.29649	0.717886	1.0881	-0.29834	2.75492	-0.5505	-0.3306
	4.9	0.048696	0.191037	1.20792	0.439396	0.824514	1.42008	0.936776	2.22952	0.714839	1.12053	-0.65608	2.75845	-0.44976	-0.3466
	5	0.119024	0.125655	1.36605	0.495304	0.903116	1.42259	1.15068	2.32072	0.683127	1.07444	-0.51213	3.10929	-0.41755	-0.40582
	5.1	0.095944	0.068253	1.52667	0.435012	1.00603	1.45519	1.21892	2.45505	0.658283	0.939436	-0.42957	3.73247	-0.37037	-0.32139
	5.2	0.027532	0.060119	1.46068	0.3703	0.958772	1.50176	1.24459	2.56067	0.665222	0.85512	-0.35959	4.45662	-0.28425	-0.26175
	5.3	0.084492	0.01849	1.43154	0.358575	1.03752	1.59962	1.32044	2.54555	0.677418	0.845871	-0.56223	5.2378	-0.19225	-0.15008
	5.4	0.239948	0.029934	1.41848	0.458582	1.14926	1.55563	1.30439	2.52361	0.562399	0.948061	-0.38789	5.8625	-0.15302	-0.21914
	5.5	0.355263	0.002245	1.36296	0.536623	1.36631	1.55446	1.28651	2.46465	0.435377	1.02933	-0.32559	6.17159	-0.13534	-0.25396
	5.6	0.458543	-0.04886	1.17791	0.541405	1.61244	1.45781	1.16756	2.56535	0.362242	0.883026	-0.14196	6.18572	-0.21901	-0.25058
	5.7	0.589783	-0.02667	1.05833	0.450212	1.81459	1.43058	1.08463	2.56436	0.381351	0.729612	-0.28567	6.12116	-0.34056	-0.18026
	5.8	0.863487	-0.05722	1.14461	0.440649	1.92144	1.35524	1.018	2.56366	0.491394	0.644075	-0.42083	6.08964	-0.53139	-0.06355
	5.9	1.09975	-0.04835	1.21041	0.456895	1.8995	1.27933	0.94729	2.49373	0.571138	0.754543	-0.47538	6.05159	-0.65242	-0.09002
	6	1.29383	-0.14005	1.26046	0.496419	1.77468	1.30285	0.92043	2.40952	0.449589	0.909049	-0.45897	5.9348	-0.6147	-0.15681
	6.1	1.27196	-0.18482	1.2452	0.452955	1.67295	1.2876	0.871499	2.27306	0.366587	0.87964	-0.39636	5.83033	-0.43107	-0.2194
	6.2	1.18807	-0.25823	1.22277	0.435008	1.63262	1.25024	0.828525	2.01918	0.336794	0.742076	-0.52708	5.59969	-0.25208	-0.10834
	6.3	1.20077	-0.1592	1.24446	0.498399	1.67631	1.2748	0.680818	1.98947	0.412385	0.669979	-0.74853	5.42993	-0.16458	0.013827
	6.4	1.15099	-0.01165	1.17398	0.543862	1.70879	1.33385	0.517733	1.94355	0.501751	0.836435	-0.88227	5.20385	-0.09411	0.064473
	6.5	1.20176	0.308455	1.13849	0.507295	1.63652	1.38195	0.355532	2.10421	0.605177	1.04329	-0.47899	5.09564	-0.08003	0.060121
	6.6	1.23289	0.523427	1.17901	0.410935	1.5699	1.23872	0.317808	2.15206	0.819901	1.16705	-0.35566	4.81013	-0.07521	0.061457
	6.7	1.17149	0.695707	1.41172	0.362367	1.52738	1.07056	0.329193	2.17269	0.840503	1.1117	0.017383	4.57422	-0.15621	0.054071
	6.8	1.14191	0.792401	1.68227	0.49809	1.57748	1.05908	0.383282	2.03195	0.87993	1.15871	-0.33297	4.34321	-0.14148	0.02361
	6.9	1.04522	0.896783	1.86644	0.624237	1.68951	1.13792	0.408623	2.10541	0.876984	1.15095	-0.26788	4.22506	-0.17392	0.000377
	7	0.986152	0.923834	1.82337	0.796468	1.8108	1.38479	0.405077	2.30793	0.778722	1.00949	-0.18077	4.10452	-0.2586	0.144074
	7.1	0.933858	1.02864	1.72852	0.918355	1.89305	1.53872	0.418379	2.67214	0.599481	0.902507	-0.24559	4.14494	-0.36585	0.290495
	7.2	0.907331	0.911574	1.53329	1.04334	1.90231	1.59677	0.444945	2.76565	0.502005	0.923151	-0.15194	4.3745	-0.39735	0.448512
	7.3	0.930012	0.948322	1.43139	1.0942	1.90939	1.57436	0.572391	2.72994	0.539643	1.03918	-0.41463	4.6881	-0.38653	0.459894
	7.4	0.882351	0.751691	1.43372	1.06773	1.97363	1.49893	0.663225	2.56164	0.544556	1.14525	-0.17926	4.78783	-0.36059	0.468836
	7.5	0.770798	0.788407	1.50181	1.01024	2.05642	1.53909	0.75714	2.45562	0.589272	1.24136	-0.20412	4.80561	-0.38934	0.451248
	7.6	0.864133	0.724567	1.60766	0.919223	2.11083	1.55895	0.802526	2.34662	0.648703	1.28567	-0.21159	4.71537	-0.46904	0.441053
	7.7	0.914931	0.715169	1.63491	0.803765	2.14011	1.61398	0.840872	2.11037	0.702085	1.37988	0.169291	4.61006	-0.46379	0.415025
	7.8	1.10266	0.68599	1.62565	0.705951	2.20345	1.6223	0.789021	1.89419	0.659136	1.42504	0.698682	4.37778	-0.38613	0.396423
	7.9	1.06537	0.572827	1.54751	0.673389	2.26956	1.60768	0.749259	1.72869	0.805137	1.51477	1.80841	4.12272	-0.25822	0.433168
	8	1.08473	0.523642	1.40073	0.644332	2.30517	1.53268	0.715526	1.56597	0.99394	1.2682	2.64943	3.83068	-0.23239	0.459715
	8.1	1.00441	0.354463	1.43675	0.582232	2.34661	1.48838	0.705147	1.68468	1.10735	0.803374	3.53935	3.64206	-0.2359	0.504387
	8.2	1.17273	0.316318	1.48478	0.426325	2.3877	1.48754	0.512103	1.96562	1.03847	0.473395	3.59051	3.40006	-0.18338	0.500603
	8.3	1.2104	0.282378	1.62215	0.334009	2.41366	1.49641	0.325967	2.31726	0.967048	0.360067	3.38106	3.22991	-0.08941	0.578013
	8.4	1.29913	0.362666	1.56709	0.296247	2.42815	1.53802	0.134356	2.35622	1.07867	0.456523	2.93329	3.07066	-0.11398	0.612355
	8.5	1.16377	0.392294	1.53047	0.37675	2.45868	1.50004	0.036768	2.08106	1.10453	0.529274	2.98426	2.95039	-0.17584	0.699416
	8.6	1.14895	0.458242	1.45996	0.436419	2.60765	1.60309	-0.05022	1.77142	1.0983	0.626231	2.973	2.83148	-0.12909	0.782408
	8.7	1.14768	0.392513	1.43107	0.480102	2.68424	1.60743	0.050415	1.53293	0.890012	0.770086	2.93134	2.68707	0.103774	0.913083
	8.8	1.06631	0.374908	1.54849	0.447966	2.91435	1.65809	0.321501	1.62507	0.783409	0.813038	2.85079	2.62967	0.224694	0.952214
	8.9	0.914077	0.312808	1.63156	0.417697	3.07245	1.66113	0.556183	2.04472	0.72649	0.904019	2.69213	2.57729	0.207442	0.930792
	9	0.806967	0.317998	1.74013	0.337656	3.18809	1.57249	0.577266	2.37187	0.714236	0.918121	2.61342	2.48233	0.038093	0.854733
	9.1	0.882144	0.229464	1.66274	0.293301	3.22828	1.49542	0.423383	2.52334	0.664836	1.00355	2.8069	2.36891	-0.02615	0.777229
	9.2	1.24556	0.126243	1.58759	0.234565	3.25063	1.4143	0.293425	2.57156	0.649491	0.895804	3.51925	2.45004	-0.01183	0.682654
	9.3	1.40677	-0.01747	1.46595	0.202257	3.29693	1.50882	0.239472	2.55028	0.647494	0.757328	4.35551	2.47494	0.054009	0.575923
	9.4	1.41431	0.00439	1.45761	0.166063	3.29479	1.5489	0.232938	2.60054	0.723351	0.506078	4.07482	2.49121	0.1124	0.522454
	9.5	1.35858	0.046676	1.54911	0.155958	3.19693	1.45077	0.263858	2.43149	0.569043	0.385318	3.85807	2.17389	0.076335	0.465375
	9.6	1.32858	0.15987	1.82531	0.187922	3.01744	1.26476	0.307587	2.29625	0.480672	0.328788	3.86575	1.98877	0.135592	0.490554
	9.7	1.4287	0.162039	1.91712	0.193043	2.79568	1.04206	0.530712	2.04028	0.331434	0.372443	4.85237	1.84679	0.195802	0.378024
	9.8	1.30198	0.113158	1.98639	0.149724	2.68986	0.951911	0.664907	1.74171	0.374304	0.436848	5.09108	1.85066	0.40352	0.220273
	9.9	1.49665	-0.00826	1.91603	0.073602	2.72196	0.868773	0.712338	1.66309	0.40505	0.36679	5.00403	1.99793	0.588255	-0.0319
	10	1.99394	0.001083	1.98451	-0.01462	2.71251	0.83706	0.523959	1.65495	0.455443	0.542409	4.53097	2.27633	0.784299	-0.08941
Fig. 2i		Time (s)
Tail lifting heatmap	Cell number	-10	-9.9	-9.8	-9.7	-9.6	-9.5	-9.4	-9.3	-9.2	-9.1	-9	-8.9	-8.8	-8.7	-8.6	-8.5	-8.4	-8.3	-8.2	-8.1	-8	-7.9	-7.8	-7.7	-7.6	-7.5	-7.4	-7.3	-7.2	-7.1	-7	-6.9	-6.8	-6.7	-6.6	-6.5	-6.4	-6.3	-6.2	-6.1	-6	-5.9	-5.8	-5.7	-5.6	-5.5	-5.4	-5.3
	1	-0.400778	-0.878882	-2.01319	-1.51296	-0.827703	-0.217977	-0.136931	0.40926	0.849603	1.55485	1.63592	1.56786	0.809147	0.420501	0.214094	0.475116	0.948109	0.919235	1.55333	1.15596	0.873172	0.167696	0.553501	0.539607	1.38676	1.50142	1.67462	1.08017	0.301057	0.110141	-0.152994	0.221884	0.398119	0.976644	0.722718	1.2451	0.388708	0.462794	0.0434366	0.0629405	0.0262398	-0.507849	-0.642547	-1.28912	-1.37278	-0.847782	0.00225587	-0.195176
	2	0.575791	0.98084	1.06188	0.68583	0.405707	0.0968582	-0.0656371	-0.409249	-0.579954	-0.607467	-0.401482	0.179193	0.829732	1.98434	2.73583	2.948	2.58243	2.18679	2.09327	1.92697	1.72854	1.33869	1.01841	0.584476	0.229457	-0.0547398	-0.208714	-0.150006	0.0302486	0.146411	0.0685012	-0.0905865	-0.195449	-0.103983	0.072611	0.506316	0.907055	1.16562	1.05815	0.896227	0.589627	0.453061	0.294443	0.258267	0.137956	-0.0145491	-0.202937	-0.461329
	3	-0.436746	-0.327437	0.0238534	0.307883	0.537089	0.335979	0.0363778	-0.302006	-0.411875	-0.395323	-0.224415	-0.40065	-0.333817	-0.520485	-0.297878	-0.452557	-0.427127	-0.487652	-0.354427	-0.280005	-0.101027	0.038921	0.297057	0.19068	0.119225	-0.0755206	-0.208958	-0.540551	-0.557646	-0.569324	-0.379338	-0.517432	-0.417977	-0.621114	-0.726708	-0.926495	-0.939271	-1.14953	-1.35279	-1.57417	-1.41234	-1.416	-1.3462	-1.4482	-1.5493	-1.69317	-1.72411	-1.54136
	4	0.308781	0.337336	-0.120688	-0.413907	-0.547495	-0.653478	-0.644194	-0.90581	-0.983322	-0.908198	-0.663913	-0.700306	-0.635907	-0.395487	-0.00861152	-0.124046	-0.363247	-0.480556	-0.530579	-0.538225	-0.649615	-0.726988	-0.70856	-0.799936	-0.795128	-0.926874	-0.866693	-0.674245	-0.285404	-8.42518e-05	0.166652	0.133427	0.160482	0.305805	0.417503	0.562905	0.464357	0.354831	0.00609234	-0.38838	-0.574508	-0.603134	-0.509588	-0.559895	-0.366353	-0.244882	0.153671	0.269006
	5	-1.09024	-1.18055	-1.19564	-1.06141	-0.771908	-0.415755	-0.115208	0.215931	0.617256	0.438661	0.403514	0.289466	0.298137	-0.101347	-0.556975	-0.356341	-0.422164	-0.76464	-1.38229	-1.46161	-1.38445	-1.00291	-1.24778	-0.916755	-1.17972	-1.05505	-1.1669	-0.988602	-0.706228	-0.740982	-0.63459	-0.880741	-0.841906	-0.943947	-0.601478	-0.983525	-1.41405	-1.48871	-1.07955	-0.515754	-0.516344	-0.836615	-1.3861	-1.75509	-1.66655	-1.36599	-0.84541	-0.308228
	6	-0.461103	-0.503313	-0.499939	-0.497738	-0.531298	-0.61183	-0.699258	-0.747121	-0.778774	-0.773519	-0.828384	-0.847622	-0.908788	-0.913489	-0.919973	-0.874086	-0.853042	-0.847142	-0.834937	-0.881864	-0.900894	-0.932302	-0.84296	-0.824502	-0.807111	-0.851017	-0.875541	-0.910739	-0.939954	-0.956945	-0.931038	-0.987937	-0.97012	-1.03478	-0.962615	-0.899691	-0.838282	-0.798796	-0.829221	-0.827208	-0.811313	-0.650493	-0.485424	-0.353215	-0.339517	-0.35469	-0.412317	-0.486303
	7	-0.60698	-0.619961	-0.730103	-0.82414	-0.861961	-0.867666	-0.896174	-0.973994	-0.975219	-0.988721	-0.991282	-1.05324	-1.09442	-1.10769	-1.10862	-1.11894	-1.12864	-1.10785	-1.0799	-1.09108	-1.09973	-1.14585	-1.15967	-1.19122	-1.17895	-1.17694	-1.12824	-1.10764	-1.03169	-1.08305	-1.07529	-1.07127	-0.891789	-0.679522	-0.220527	0.310483	0.678295	0.696189	0.495898	0.350112	0.27871	0.294622	0.618495	1.04723	1.41479	1.41802	1.277	1.10141
	8	-1.03028	-1.09438	-1.20829	-1.26594	-1.1326	-0.908693	-0.727734	-0.780071	-0.855015	-0.895083	-0.837894	-0.854232	-0.738141	-0.563464	-0.347998	-0.374781	-0.508948	-0.604892	-0.634828	-0.605892	-0.633632	-0.687545	-0.712445	-0.693249	-0.647972	-0.608186	-0.541508	-0.427936	-0.359315	-0.398875	-0.549499	-0.744429	-0.900514	-1.02528	-1.16687	-1.28688	-1.32585	-1.2953	-1.29666	-1.2845	-1.12457	-0.757259	-0.520146	-0.487692	-0.642549	-0.633913	-0.553885	-0.561005
	9	0.0559025	-0.137018	-0.240092	-0.857515	-0.713865	-0.706578	-0.403566	-0.471523	-0.711508	-0.831812	-0.921685	-0.743724	-0.363063	-0.200184	0.0816607	-0.199928	-0.0890669	-0.141098	-0.00180888	-0.045732	-0.362471	-0.33986	-0.162229	0.47785	0.366864	0.256281	-0.126256	-0.173148	-0.439969	-0.370419	-0.437724	-0.777455	-1.07771	-1.1928	-1.03966	-1.59346	-1.56559	-1.8271	-1.32503	-1.4203	-1.07042	-0.969771	-1.07137	-1.02241	-0.654666	-0.593338	-0.408811	-0.708237
	10	0.394606	0.447743	-0.146478	-0.310215	-0.599263	-0.677746	-0.817604	-0.395007	-0.0856438	-0.0784734	-0.826532	-0.849152	-0.797505	-0.134884	-0.298403	-0.282268	-0.56798	-0.531442	-0.539108	-0.62494	-0.701751	-0.209816	0.341459	1.69166	2.31314	2.73016	1.8752	1.30468	0.492737	0.120588	-0.700179	-1.14953	-1.49935	-1.32961	-1.0412	-0.720165	-0.852863	-0.886555	-1.0983	-0.858921	-0.598922	-0.652645	-0.730262	-0.84614	-0.716303	-0.45565	-0.700372	-0.4559
	11	0.818186	0.644263	0.262915	0.191607	0.317393	0.701825	0.948832	1.02227	1.22743	1.49759	1.75113	1.7036	1.61245	1.69292	1.91355	2.04651	1.7148	1.58759	1.68979	1.84478	1.83805	1.53771	1.51627	1.49321	0.971491	0.51841	0.155516	0.422001	0.501402	0.654056	0.41666	0.33627	-0.226701	-0.312888	-0.575698	-0.77981	-1.07392	-1.05361	-0.947314	-0.772746	-0.670232	-0.63194	-0.856742	-1.00397	-0.954287	-0.726007	-0.558615	-0.63139
	12	-0.949914	-0.984957	-1.0418	-1.10069	-0.991185	-1.21291	-1.0503	-1.05572	-0.838937	-0.692033	-0.878762	-1.04927	-1.39058	-1.28471	-1.21779	-1.11401	-0.981882	-0.859782	-0.720004	-0.999987	-0.948762	-0.746054	-0.3549	-0.202776	0.0218503	0.21068	0.61398	0.880025	1.69234	2.3004	2.89381	2.73275	2.52458	2.36708	2.41533	2.1201	1.71974	1.32822	0.967544	0.530216	0.129485	-0.0068015	-0.250242	-0.157994	-0.031698	0.0688629	-0.0763464	-0.143019
	13	-0.138691	-0.148031	-0.286288	-0.428901	-0.549551	-0.595414	-0.716676	-0.794178	-0.791038	-0.826587	-1.02109	-1.39724	-1.45587	-1.49329	-1.36529	-1.35938	-1.27927	-1.14751	-1.11818	-1.12981	-1.2552	-1.21468	-1.07222	-1.04502	-1.01649	-1.08168	-0.805159	-0.454252	0.0203038	0.173017	0.472008	0.774227	1.07057	1.16895	1.23435	1.35125	1.57519	1.45185	1.12541	0.48392	0.33348	0.196311	0.0631669	-0.273228	-0.3302	-0.369441	-0.419571	-0.372487
	14	-0.496776	-0.47117	-0.644484	-0.471991	-0.75753	-1.14045	-1.4608	-1.33969	-1.08203	-0.587133	-0.268609	-0.397387	-0.901079	-1.51185	-1.36581	-1.46329	-1.40308	-1.60971	-1.35221	-1.28577	-1.30602	-1.3116	-0.510276	0.158215	0.738861	0.482283	0.492906	0.785798	1.34814	2.20265	2.73879	2.53275	2.17845	1.93764	2.26849	2.36914	2.09063	1.43693	1.03643	0.74398	0.948824	0.8501	0.722776	0.523151	0.242208	0.545765	0.495427	0.731614
	15	1.87981	1.52538	1.84539	1.45382	1.31976	1.13684	1.15727	1.01617	0.841937	0.853714	0.734197	0.840554	0.937503	1.00555	0.976181	1.16725	1.60229	1.6818	1.40877	1.13345	0.982696	0.909852	0.763066	0.619739	0.437339	0.342216	0.194672	0.110648	0.0804053	0.0752023	0.172994	0.182496	0.308991	0.729871	0.675566	0.46617	-0.0234462	-0.165183	-0.384486	-0.613591	-0.863092	-0.821485	-0.576108	-0.404537	-0.19901	-0.529135	-0.524383	-0.510959
	16	-0.942798	-0.837145	-0.818908	-1.06467	-0.718142	-1.62103	-1.6012	-1.97651	-1.19449	-1.08521	-1.10904	-1.34711	-0.587038	-0.332683	-0.142683	-0.422469	-0.236866	-0.196176	-0.499158	-0.469147	-0.462826	-0.0345062	0.609212	1.47282	2.128	1.58585	1.64965	1.16428	1.15506	0.97662	0.827014	0.544586	-0.381517	-0.33892	-0.134301	0.115773	-0.23616	-0.756299	-1.47402	-1.47455	-0.814476	-0.712159	-1.20219	-1.29396	-0.894189	-0.447691	-0.507317	-0.20695
	17	2.21382	2.19966	2.19433	2.17321	2.15301	1.96431	1.78956	1.64652	1.69699	1.64528	1.6087	1.58925	1.48722	1.43665	1.39297	1.30946	1.15046	1.11155	1.08022	1.1367	0.934725	1.03397	0.937776	0.984142	0.722021	0.579426	0.518351	0.445066	0.451004	0.172121	-0.0787609	-0.333973	-0.455773	-0.343017	-0.191414	0.0914421	0.249749	0.344572	0.408824	0.413527	0.265857	0.177616	0.24488	0.29315	0.352559	0.0877811	0.0115086	-0.186649
	18	0.831753	-0.780799	-1.53635	-2.69392	-2.29435	-1.3075	-0.674318	-0.37185	-1.09618	-0.852518	-0.254412	0.408774	0.450896	0.835711	0.904138	0.788937	0.475845	0.535913	0.470173	0.690399	0.17988	0.153238	-0.717508	-0.756494	-0.814201	-0.621123	0.0401701	0.71605	-0.0965356	-0.76466	-2.11925	-1.58496	-1.32679	-0.898845	-0.766391	-0.301595	-0.232018	-0.0999214	-0.404352	-0.441145	0.0609949	-0.784349	-0.256165	0.132465	1.31725	1.41245	0.102498	-0.283191
	19	-1.07671	-0.94111	-1.00581	-1.04832	-1.52262	-1.63525	-1.9322	-1.97602	-1.99233	-1.7561	-1.73831	-1.58609	-1.69096	-1.57064	-1.4494	-1.59317	-1.25319	-0.785463	-0.326339	-0.349933	-0.657534	-0.470064	-0.538504	-0.690603	-0.97444	-1.13693	-0.881948	-0.847995	-0.421697	-0.912004	-0.711541	-1.07942	-0.46615	-0.537096	-0.264895	0.313463	0.855206	1.10062	1.17874	1.21349	1.45387	0.928917	1.0323	1.38069	2.04534	2.00175	1.41768	0.995384
	20	0.945301	1.05906	0.849665	0.690801	0.666423	0.676723	0.712383	0.543675	0.567217	0.82789	1.65155	1.95589	2.02691	1.59167	1.25575	0.926482	0.722205	0.964975	1.22421	1.27714	0.945918	0.792507	0.819534	1.33946	1.59877	1.84588	1.61249	1.56388	1.14151	0.980488	0.891616	0.908772	0.640126	0.445497	0.610146	0.809215	1.04788	1.10517	1.17676	0.699745	0.329504	-0.035144	-0.0729798	-0.218529	-0.450403	-0.506814	-0.496392	-0.402811
	21	-0.313263	-0.670937	-0.688028	-0.689698	-0.715408	-0.543363	-0.243248	0.141177	0.541453	0.607776	0.30724	-0.0151489	-0.17878	-0.119528	-0.337442	-0.506595	-0.330683	-0.167314	0.037666	0.11461	0.562787	0.815624	1.30537	2.0502	2.40737	2.4559	1.82202	1.49734	1.36716	1.33172	1.30716	0.996773	1.0503	0.917562	0.93516	0.571405	0.722078	0.653229	0.755278	0.610946	0.370158	0.0633894	-0.274093	-0.401974	-0.51612	-0.349491	-0.458815	-0.628156
	22	-0.534531	-0.632416	-0.475697	-0.337007	-0.195544	-0.256413	-0.342092	-0.224869	-0.19627	-0.176005	-0.0260905	0.229553	0.593589	0.988314	1.86253	2.80612	3.06097	2.6212	1.76894	1.11603	0.638527	0.245346	-0.0236215	-0.239435	-0.360671	-0.374571	-0.417441	-0.448662	-0.525749	-0.339253	-0.172642	0.108364	0.193919	0.58202	0.766789	0.667205	0.242418	0.0267614	-0.024445	0.0264961	-0.128488	-0.42154	-0.954395	-1.36517	-1.53395	-1.62026	-1.59549	-1.61656
	23	1.67296	1.89314	1.88984	1.93071	1.97044	1.95378	1.71806	1.20343	0.658991	0.0483979	-0.228075	-0.0480178	0.469308	0.88526	0.54938	0.14378	-0.087113	0.185521	0.45651	0.841342	1.10601	1.49046	1.31863	1.05834	0.615857	0.329966	0.0408346	-0.0855524	0.0590414	0.427225	0.61498	0.763902	0.756153	0.853412	0.786183	0.703138	0.62477	0.726056	0.810554	0.808746	0.326374	-0.138255	-0.795269	-0.882422	-1.08903	-0.635821	-0.619331	-0.51361
	24	-1.51798	-1.56372	-1.59832	-1.53588	-1.52439	-1.49838	-1.54706	-1.64967	-1.76968	-1.65897	-1.09595	-0.156521	0.760342	1.05822	0.984487	0.759765	0.760888	0.548245	0.287778	0.0170549	-0.113703	-0.195655	-0.135024	-0.0868378	-0.111536	-0.13518	0.434477	1.00885	1.38665	1.16356	0.9182	0.716079	0.474791	0.236826	0.0424354	-0.0236659	-0.103304	-0.185195	-0.324709	-0.375514	-0.452933	-0.559777	-0.690693	-0.791934	-0.867149	-0.959549	-1.05162	-1.09144
	25	1.84457	1.81092	1.51717	1.24821	1.12292	1.08854	1.06086	0.926543	0.768482	0.605668	0.453864	0.279333	0.112833	-0.0223945	-0.143283	-0.218183	-0.318684	-0.395825	-0.471857	-0.592958	-0.726637	-0.885914	-0.995806	-1.06373	-1.05564	-1.05623	-1.01503	-0.943328	-0.841025	-0.848886	-0.943197	-1.02122	-1.08076	-1.1262	-1.16343	-1.19973	-1.24883	-1.29142	-1.34946	-1.3632	-1.38339	-1.35293	-1.40298	-1.45919	-1.53183	-1.54881	-1.51457	-1.4524
	26	-0.246213	-0.2019	-0.134018	-0.169707	-0.207838	-0.218424	-0.161586	-0.0154401	0.163165	0.377349	0.535018	0.868803	1.33372	1.7778	1.9423	1.86221	1.89412	1.93353	1.984	1.90255	1.75545	1.48284	1.31527	1.13522	1.13282	0.99826	0.988394	0.903625	0.943471	0.877966	0.779701	0.59181	0.551831	0.422477	0.283798	0.133318	0.0794781	0.0410376	-0.0980363	-0.25892	-0.330458	-0.359093	-0.318625	-0.474165	-0.519852	-0.559552	-0.526868	-0.614803
	27	1.94026	1.99963	2.25857	2.00108	1.7346	1.57719	1.66757	1.48513	1.21042	1.0724	1.2352	1.91834	2.41686	2.69118	2.3322	1.94408	1.48463	1.20562	0.993341	0.83013	0.627623	0.5241	0.482507	0.500762	0.349859	0.121819	-0.13588	-0.226691	-0.186021	-0.0699232	-0.0214156	-0.164324	-0.132774	-0.148897	0.16398	0.215351	0.285444	0.161744	0.0887516	0.0393313	-0.00212299	0.0126376	0.0492485	0.0488919	0.0148256	-0.124194	-0.133832	-0.103148
	28	-1.08601	-1.1447	-1.08728	-0.961245	-0.8103	-0.582316	-0.445667	-0.211229	-0.211553	-0.239631	-0.171273	-0.149362	-0.236585	-0.451292	-0.667551	-0.785368	-0.827174	-0.686453	-0.666141	-0.581159	-0.621849	-0.620963	-0.683533	-0.659896	-0.632481	-0.449698	-0.362466	-0.336688	-0.34577	-0.228553	-0.154081	-0.226239	-0.268832	-0.0495668	0.330985	0.513963	0.415793	0.212327	0.0820717	0.194228	0.400448	0.543671	0.462614	0.243587	0.141569	0.0407773	-0.0672682	-0.0887622
	29	2.26027	2.81997	2.94942	2.39822	1.79956	1.3108	0.774896	0.411865	0.0834512	-0.182067	-0.557056	-0.896991	-1.11541	-1.2979	-1.35167	-1.33483	-1.13621	-0.967121	-0.65484	-0.474442	-0.324432	-0.449168	-0.587316	-0.824075	-0.875691	-0.920495	-0.865507	-0.748173	-0.647808	-0.506804	-0.388987	-0.30789	-0.315847	-0.326535	0.235976	1.38917	2.29076	2.41973	1.886	1.44942	1.13251	0.822959	0.586006	0.434303	0.565266	0.837983	1.03393	0.850979
	30	0.898992	0.476232	0.179126	0.177226	0.379229	0.42057	0.125834	-0.252382	-0.175914	0.147618	0.598993	0.938647	1.19847	1.59366	1.58155	1.39072	1.05327	0.800749	0.503278	0.221878	-0.068358	0.162476	0.168664	0.268662	0.112665	0.368916	0.835984	1.11008	1.10079	0.923283	1.0363	1.13265	1.07627	0.947739	0.827857	0.565104	0.470078	0.500275	0.570458	0.424648	0.537645	0.77784	0.94725	1.00824	1.05848	1.29663	1.35087	1.23164
	31	2.57776	1.84023	1.09582	0.334948	0.399361	0.106745	-0.00576574	-0.61445	-0.908999	-1.68777	-1.05548	-1.41732	-0.509033	-0.433724	-0.097856	-0.728882	-1.71397	-1.81389	-1.78119	-1.49325	-1.4807	-1.28687	-1.24839	-1.04065	-0.884901	-0.341354	0.271794	0.430268	0.276884	-0.0396509	-0.149013	-0.359364	-0.0199991	0.254077	1.19158	1.17366	1.15367	0.948097	1.01753	1.44895	1.3482	1.08016	0.844229	0.666477	0.621494	0.861681	0.708841	0.912577
	32	-0.241501	-0.338644	-0.434491	-0.445484	-0.486229	-0.517148	-0.569839	-0.591971	-0.637514	-0.677699	-0.671839	-0.724697	-0.671732	-0.679094	-0.682838	-0.835176	-0.967481	-1.03048	-1.11304	-1.13163	-1.08546	-1.01805	-1.09442	-1.13649	-1.20422	-1.17507	-1.1277	-1.07796	-1.00808	-1.00206	-0.968736	-1.01692	-1.06839	-1.12829	-1.06707	-0.993005	-0.959638	-0.963532	-1.01936	-0.931095	-0.914187	-0.865834	-0.816122	-0.653774	-0.586717	-0.588205	-0.613643	-0.466288
	33	-0.270165	-0.0209901	0.0677799	-0.0404674	-0.0831123	0.0670036	0.530729	0.868786	1.04873	0.845089	0.417393	0.143244	-0.131591	-0.346853	-0.577049	-0.781378	-0.785737	-0.892917	-0.893143	-0.82492	-0.81937	-0.814716	-0.894129	-1.02587	-1.22261	-1.39073	-1.46378	-1.40861	-1.50397	-1.43877	-1.43663	-1.2515	-1.08979	-0.872259	-0.773084	-0.724426	-0.784736	-0.806908	-0.977112	-0.948915	-0.839404	-0.693473	-0.723426	-0.776211	-0.80362	-0.702459	-0.674826	-0.494777
	34	-0.185939	-0.379663	-0.492331	-0.152358	0.231288	0.67932	0.877975	1.01417	1.17863	1.34025	1.30255	1.13175	0.842266	0.637654	0.390875	0.155218	0.0525959	-0.0576025	-0.0929918	-0.223014	-0.200938	-0.0144794	0.328554	0.50056	0.566274	0.598886	0.667547	0.678557	0.518013	0.372192	0.105037	0.0449033	-0.0463627	-0.159324	-0.288299	-0.354398	-0.35597	-0.395092	-0.550859	-0.54608	-0.631851	-0.586985	-0.65952	-0.671181	-0.660592	-0.567655	-0.488831	-0.501231
	35	0.26502	0.170525	-0.207811	-0.45594	-0.71415	-0.872924	-1.12622	-1.48573	-1.43017	-1.20132	-0.465514	0.019318	0.559663	1.04738	1.51311	1.9401	1.69423	1.40842	0.963362	0.737353	0.443256	-0.19949	-0.622409	-0.800536	-0.491014	-0.201286	-0.0586256	0.263692	0.310934	0.160535	-0.165283	-0.501679	-0.511597	-0.300192	0.45159	0.803292	0.633011	0.410502	0.191485	0.0857162	-0.100522	-0.125627	-0.150557	-0.461088	-0.807757	-0.990638	-0.980061	-0.864213
	36	-0.360505	-0.393747	-0.294989	-0.19085	-0.0622329	-0.169066	-0.302935	-0.359761	-0.320074	-0.262344	-0.202319	-0.311676	-0.417521	-0.392067	-0.234825	-0.0436637	-0.0168901	-0.106036	-0.26544	-0.35831	-0.363452	-0.267721	-0.143442	-0.0664137	-0.0333042	-0.221108	-0.372685	-0.508935	-0.569378	-0.644815	-0.729911	-0.817776	-0.906834	-0.938061	-0.976143	-0.937959	-0.97611	-0.937398	-0.999921	-1.14198	-1.22043	-1.31719	-1.28465	-1.28589	-1.29513	-1.33487	-1.3613	-1.38908
	37	2.15946	1.96309	1.82532	1.7204	1.6382	1.6543	1.77882	2.05554	2.24908	2.28717	2.08525	1.72346	1.36539	1.19243	1.11762	1.08264	0.887058	0.618776	0.429175	0.37686	0.466623	0.490775	0.447034	0.382317	0.422146	0.476852	0.48165	0.376793	0.328584	0.464604	0.681098	0.767582	0.741782	0.714895	0.758386	0.738437	0.6798	0.533158	0.481538	0.408414	0.421288	0.368857	0.31938	0.188513	0.0868759	-0.038191	-0.0955564	-0.240178
	38	0.771257	1.6956	1.93859	1.62141	1.25392	0.939479	1.46558	1.52145	2.01947	1.36163	1.02103	0.49435	-0.00200761	0.463135	1.06619	1.58017	1.07843	0.480908	0.0863929	-0.390664	-0.547865	-0.682385	-0.489614	-0.749522	-0.95686	-1.11927	-1.51772	-1.76758	-1.63965	-0.951539	-0.524052	-0.20153	0.00583331	0.0874154	0.233544	0.0858909	-0.110401	-0.742162	-1.09973	-1.03108	-0.627524	-0.316571	0.109143	0.56717	0.917362	0.733767	0.48226	0.396747
	39	-0.126453	-0.182454	-0.0307615	0.0578658	0.109754	0.0625006	-0.0280897	-0.362749	-0.534878	-0.576082	-0.292292	-0.154791	-0.183544	-0.349329	-0.558251	-0.557138	-0.515699	-0.345733	-0.189878	-0.0923895	-0.0118684	-0.00442136	-0.0643641	-0.194006	-0.327761	-0.428378	-0.510343	-0.545562	-0.512176	-0.492582	-0.558962	-0.667837	-0.753744	-0.790123	-0.669719	-0.725407	-0.676053	-0.756262	-0.711677	-0.734217	-0.686412	-0.622085	-0.560366	-0.5593	-0.569375	-0.60817	-0.740644	-0.83924
	40	0.257514	0.411133	0.398712	0.0230723	-0.245802	-0.321746	-0.235511	0.0402538	0.190694	0.235132	0.0446336	-0.402876	-0.833166	-0.959222	-0.972893	-0.990769	-1.32119	-1.48836	-1.60894	-1.51764	-1.38427	-1.25977	-1.23385	-1.20072	-1.08345	-0.941644	-0.778521	-0.693262	-0.813557	-0.872504	-0.89727	-0.79089	-0.757323	-0.637674	-0.455946	-0.320382	-0.222254	-0.242194	-0.101131	-0.0816944	-0.0478861	-0.12612	-0.101238	-0.0214308	0.117183	0.288196	0.307507	0.304284
	41	1.24498	1.0613	0.765499	0.540323	0.301332	0.0407123	-0.259617	-0.450786	-0.609766	-0.527659	-0.411157	0.14359	0.655335	1.15154	1.12961	0.866981	0.583909	0.224455	0.0593421	-0.0339807	-0.0930315	-0.333165	-0.510806	-0.649252	-0.610313	-0.373587	-0.152598	0.10437	-0.0454839	-0.284636	-0.556392	-0.76463	-0.774838	-0.771348	-0.768634	-0.833996	-1.0984	-1.0818	-1.04626	-0.907599	-0.702863	-0.462161	-0.385191	-0.523749	-0.760791	-0.660821	-0.756393	-0.587193
	42	-0.264034	-0.675843	-0.788871	-0.445635	-0.0887251	0.150784	0.0285582	-0.514624	-0.659539	-0.5884	-0.403758	-0.303676	-0.424257	-0.486306	-0.536641	-0.521567	-0.200013	0.127983	0.553844	0.838549	1.25417	1.32902	1.11047	0.668786	0.508507	0.520149	0.458401	0.347444	0.296314	0.613242	0.640615	0.988391	1.29377	1.75457	1.97363	1.70328	1.53855	1.3765	1.25289	1.08429	0.950619	0.842217	0.563422	0.348369	0.239363	0.407926	0.429998	0.513845
	43	-1.52398	-1.47684	-1.64068	-1.88992	-1.84927	-1.7078	-1.62079	-1.76681	-1.4812	-1.21465	-0.938993	-0.97749	-1.28967	-1.39383	-1.76373	-1.80638	-1.89465	-1.29595	-0.104582	1.41503	1.9674	1.55387	0.677776	0.977368	1.2619	1.76261	1.39092	1.12031	0.544966	-0.0800253	-0.253323	-0.360878	0.0162986	-0.265125	-0.38167	-0.892074	-0.795746	-0.62329	-0.483687	-0.568551	-0.619606	-0.529678	-0.528688	-0.489224	-0.320509	-0.06579	0.101683	0.0554669
	44	0.188132	0.539101	0.726777	0.599475	0.439756	0.25969	0.0743577	-0.112783	-0.274345	-0.347396	-0.303133	-0.14883	0.129164	0.345167	0.43379	0.307483	0.187638	0.119044	0.0463579	-0.0582029	-0.23891	-0.393071	-0.526051	-0.583908	-0.601156	-0.64596	-0.711669	-0.814481	-0.881425	-0.93012	-0.957677	-0.999773	-1.0468	-1.07127	-1.103	-1.12545	-1.13829	-1.14007	-1.16315	-1.21613	-1.26848	-1.29522	-1.29796	-1.2979	-1.32874	-1.35974	-1.40931	-1.41512
	45	-0.613782	-0.655032	-0.661165	-0.553181	-0.536795	-0.574591	-0.604764	-0.666128	-0.671194	-0.667543	-0.577546	-0.382431	-0.240359	-0.195984	-0.298414	-0.449601	-0.441829	-0.401024	-0.300531	-0.32246	-0.346178	-0.36892	-0.379114	-0.518093	-0.624424	-0.647817	-0.518998	-0.404554	-0.365002	-0.383126	-0.467129	-0.562576	-0.624761	-0.678197	-0.693694	-0.664974	-0.623306	-0.518215	-0.514531	-0.398549	-0.405203	-0.388369	-0.383081	-0.336935	-0.188242	-0.151166	-0.0409706	0.0218389
	46	1.66952	1.02653	0.294412	-0.423942	-0.423374	-0.515184	-0.214584	0.0474746	0.548367	0.00176708	-0.394187	-1.43015	-1.36208	-1.34707	-0.914186	-1.11375	-1.33884	-1.3514	-1.11254	-0.946923	-0.759433	-0.635739	-0.536401	-0.593086	-0.828218	-0.932441	-0.92618	-1.18213	-0.742102	-0.787891	-0.541104	-0.836891	-0.812123	-0.460136	-0.399788	-0.313203	-0.580555	-0.382086	-0.441261	-0.00103294	0.805213	1.9073	2.64884	2.13124	1.618	0.961183	0.757859	0.550562
	47	0.0160526	0.169373	0.139294	0.0792492	0.225779	0.167995	-0.0101485	-0.213546	-0.229189	-0.168479	-0.100346	-0.131744	-0.0803083	-0.346589	-0.436465	-0.595574	-0.460252	-0.416586	-0.357736	-0.630845	-0.774597	-0.924518	-0.866856	-1.02265	-1.03371	-1.01345	-0.899764	-0.96323	-1.06193	-1.02939	-0.918175	-0.769919	-0.741878	-0.698018	-0.753509	-0.780121	-0.906277	-0.911962	-0.861806	-0.899918	-0.996081	-1.26755	-1.32374	-1.46371	-1.46812	-1.43335	-1.20392	-1.0512
	48	-0.903947	-1.02039	-1.12854	-1.16018	-1.11785	-1.01026	-0.946262	-0.970748	-1.05174	-1.06555	-0.962036	-0.741066	-0.608395	-0.605624	-0.663246	-0.625818	-0.526854	-0.469787	-0.528269	-0.559841	-0.656786	-0.714375	-0.804675	-0.861131	-0.904387	-0.950877	-0.964998	-0.969327	-0.975306	-1.00391	-1.05982	-1.11115	-1.12148	-1.14556	-1.18644	-1.19457	-1.17425	-1.12127	-1.03013	-0.649179	0.0471579	1.08082	2.04009	2.61536	2.65645	2.42937	2.21246	2.13494
	49	-0.726693	-0.533805	-0.350624	-0.396744	-0.396304	-0.427337	-0.198709	-0.0121821	0.169463	0.222186	0.358019	0.497235	0.387794	0.0521697	0.0338688	0.0596549	0.25928	0.0818936	0.185706	0.205214	0.347362	0.356062	0.477746	0.543969	0.759319	0.812272	0.868297	0.869488	0.992599	1.05167	1.1007	1.03423	0.869754	0.6582	0.379169	0.182775	-0.098626	-0.139234	-0.0914039	-0.0317147	-0.142419	-0.469137	-0.607159	-0.678276	-0.596379	-0.585146	-0.638649	-0.774793
	50	1.50034	1.38568	1.09278	0.811961	0.406395	-0.0296395	-0.253578	-0.420562	-0.387616	-0.436859	-0.398606	-0.487348	-0.588696	-0.723464	-0.753173	-0.787542	-0.77887	-0.823574	-0.880173	-1.02082	-1.13143	-1.19966	-1.18002	-1.25298	-1.24946	-1.3389	-1.3356	-1.44128	-1.45746	-1.4465	-1.43849	-1.36055	-1.33315	-1.28496	-1.29456	-1.29315	-1.20694	-1.15269	-1.12077	-1.095	-1.09993	-1.19672	-1.26839	-1.32056	-1.31018	-1.2567	-1.03622	-0.445539
	51	-0.215268	0.348877	0.612409	0.605185	0.328331	-0.0124117	-0.270622	-0.534927	-0.687228	-0.849746	-0.800586	-0.758722	-0.713078	-0.821136	-0.779565	-0.578002	-0.314201	-0.0500678	0.0663804	0.0507498	-0.0853396	-0.20543	-0.161923	-0.0866525	-0.124628	-0.251722	-0.529457	-0.747801	-0.913089	-0.970539	-0.948681	-1.03916	-1.10084	-1.19531	-1.17797	-1.17464	-1.14975	-1.1756	-1.17649	-1.21116	-1.21959	-1.20779	-1.16587	-1.09421	-1.08577	-1.05685	-1.01927	-1.00016
	52	-0.0436958	0.231937	0.231313	0.112098	0.0943416	0.176631	0.0752397	-0.132156	-0.436847	-0.329454	-0.364364	0.0487897	0.042015	0.209819	0.203525	0.22698	0.314287	0.0128886	-0.203777	-0.460764	-0.558269	-0.433404	-0.288907	0.411084	0.924484	1.52017	1.78787	2.00891	1.96401	1.81246	1.70771	1.48165	1.39589	1.16189	1.37811	1.39802	1.46462	1.31526	1.08162	0.778052	0.527871	0.448361	0.829347	1.22173	1.44999	1.40504	1.16915	0.867052
	53	0.95085	0.665879	0.352299	0.0683693	-0.188713	-0.421485	-0.211623	0.0676171	0.320364	0.128507	-0.134504	-0.343508	0.0542798	1.13334	2.08106	2.35198	1.87824	1.44938	1.06112	0.709639	0.391441	0.279122	0.359921	0.433122	0.397947	0.274509	0.162759	-0.0126638	-0.26232	-0.488346	-0.288169	-0.10687	0.0573292	-0.19877	-0.430647	-0.640595	-0.830686	-1.0028	-1.15864	-1.29974	-1.42749	-1.54316	-1.6479	-1.74273	-1.82859	-1.90633	-1.97672	-1.75746
	54	0.246422	-0.0505495	0.123697	0.464623	0.238714	-1.00005	-1.36187	-2.24287	-2.27284	-2.03149	-1.58282	-0.77834	-0.948917	-0.591475	-0.489831	0.0839369	-0.318018	-0.690999	-0.909698	-0.724428	-0.679588	-0.534209	0.1374	0.288435	-0.00178017	-0.143152	0.354132	0.624191	0.0178189	-0.379266	-0.432296	0.00824716	0.483029	0.86513	0.892172	0.493324	0.316092	-0.432732	-0.683479	-0.765468	-0.745515	-0.595137	-1.07512	-0.192341	0.160727	0.967212	1.28481	1.44829
	55	2.65686	1.55815	1.47117	1.49241	2.31513	2.72248	2.78513	2.44268	1.74348	1.76891	2.12282	2.10066	1.98174	1.31409	1.37266	1.12694	1.13099	1.05387	0.837229	0.845297	0.524939	0.542182	-0.207633	-0.264751	0.226571	0.527139	0.45108	-0.379584	-0.654585	-0.282044	-0.306098	0.0681475	-0.522203	-0.440965	-0.7454	-0.787145	-0.696416	-0.0380098	0.197459	0.175168	-0.187956	-0.858059	-0.802242	-0.929751	-0.318864	-0.779609	-0.549157	-0.646909
	56	-0.609299	-0.432778	-0.0862118	-0.249924	-0.44369	-1.00861	-1.07346	-0.900801	-0.422484	0.244139	0.48367	0.983829	0.846027	0.805091	0.30458	0.193468	-0.0295669	-0.209222	-0.389157	-0.549057	-0.426155	-0.785063	-0.795964	-0.778507	-0.814501	-0.777927	-1.10491	-1.03439	-0.880514	-0.88847	-0.829266	-1.01065	-0.55266	-0.152414	0.0217923	-0.366835	-0.756385	-1.07608	-1.29974	-1.45229	-1.48934	-1.28436	-1.42507	-1.34258	-1.49218	-1.53928	-1.35598	-1.34787
	57	-0.93355	-1.63578	-1.38913	-0.537344	-0.721574	-0.584328	-0.23604	0.697234	-0.324359	-0.447286	-0.885248	-0.0129496	-0.369991	-0.187215	0.317399	1.09741	0.955436	-0.0857851	-0.504172	0.758887	2.46599	2.70899	1.26352	0.382992	-0.423571	-0.439852	-0.0687787	-0.171111	-0.216096	-1.45721	-0.84733	-1.27306	-0.749869	-0.264038	0.278123	0.312414	-0.00285243	-0.556581	-0.823746	-1.03622	-0.226254	-0.0909622	-0.697798	-0.955083	-0.674412	0.637463	1.55842	2.25018
	58	-0.0244088	-0.0171417	-1.0029	-1.06354	-1.54882	-0.824598	-1.24286	0.298005	-0.565818	0.529137	0.141489	0.664628	0.620711	0.331401	-0.0180505	-0.0977315	-0.155575	0.216118	-0.296804	0.363278	0.251086	0.517671	0.117029	-0.0945324	0.351208	0.176415	-0.454134	-1.19534	-0.893745	0.559617	1.59487	0.665712	-0.581478	-1.60409	0.762223	2.40629	1.92799	0.342068	-1.04576	-0.717666	-1.74578	-1.41335	-1.79625	-1.12012	-0.975347	0.687731	0.292554	0.603558
	59	-1.16841	-1.31588	0.381506	0.962493	1.35855	-0.0156119	-0.757139	-0.670114	-0.84222	-0.175545	-0.9105	-0.575235	-0.824933	-0.490236	0.357757	-0.368643	-0.446485	-1.65824	-0.776124	-0.259008	-0.0361081	0.0808581	-0.230041	0.0743122	-0.486459	0.575359	1.2793	1.97856	1.78938	1.37097	0.831912	0.288633	-0.243957	-0.247409	0.202976	1.38316	2.46211	2.3766	1.68438	0.419054	0.241172	0.560582	0.819491	1.5561	1.22003	1.28011	1.22576	1.51266
	60	-2.24848	-2.15643	-0.800638	-1.15174	-2.24249	-1.07659	-1.11408	-0.321578	-0.55019	0.0158251	0.217051	0.458477	0.55757	0.290767	-0.016812	-0.486081	1.13543	0.105079	-0.555093	-1.8884	-1.16255	0.135326	-0.54904	-0.80629	0.128891	-0.173884	1.41063	-0.125857	0.0611787	-1.38613	-1.69238	-1.13362	-1.38163	-0.827486	-0.868662	-0.875137	-0.46327	0.0095887	1.35199	1.93855	0.254103	-0.175739	-0.523181	1.12562	0.728076	-0.335469	0.0936663	-0.476299
	61	0.163295	-0.109474	1.55291	1.69748	2.55351	2.16556	2.14091	-0.0790759	-0.859271	-0.0798228	0.383096	0.667658	0.203064	0.274892	0.995396	1.10978	1.60203	0.977283	0.326452	0.310022	-0.523681	-0.189236	-0.380615	0.407681	0.273548	-0.703089	-0.957855	-1.01251	-0.329627	0.758571	0.236738	0.0154963	-0.932174	-1.23636	-1.19087	-1.23883	-1.12065	-0.0505326	-0.55849	-0.0624899	-1.18389	-1.05975	-1.78437	-1.63896	-0.929637	-0.438538	-0.496708	-1.42799
	62	-0.505231	-0.437045	-0.415993	-0.312433	-0.289724	-0.213087	-0.191683	-0.12887	-0.167801	-0.19457	-0.288124	-0.396809	-0.528756	-0.597641	-0.621705	-0.663859	-0.677545	-0.620027	-0.578503	-0.538153	-0.534489	-0.506509	-0.54647	-0.641998	-0.686176	-0.737063	-0.740262	-0.729398	-0.685968	-0.630653	-0.687477	-0.733901	-0.751589	-0.720711	-0.697472	-0.698165	-0.609549	-0.584145	-0.602601	-0.654164	-0.631575	-0.623931	-0.690999	-0.698127	-0.744959	-0.764803	-0.822697	-0.805528
	63	-0.88197	-0.843662	-0.59542	-0.0179112	0.217463	0.911822	0.756911	0.729058	0.10617	-0.257599	-0.543728	-0.445345	-0.113602	0.0395275	-0.278854	-0.595229	-0.383319	-0.508848	-0.586712	-1.07791	-0.743442	-0.653817	-0.150164	0.039698	0.558929	0.545256	0.424769	0.258718	0.303021	0.120317	-0.1832	-0.588981	-0.272057	-0.345472	-0.119667	-0.33739	-0.278429	-0.559054	-0.981313	-1.18047	-1.34048	-1.10948	-1.16587	-0.982606	-0.850968	-0.660623	-0.466568	-0.388804
	64	-0.905214	-0.457819	-0.313149	-0.347807	-0.42692	-0.34426	-0.193299	0.0568271	-0.0231889	-0.0822326	-0.440807	-0.52062	-0.452148	-0.267635	-0.231919	-0.357423	-0.211367	-0.048515	0.124403	0.191469	0.219648	0.175822	-0.0946614	-0.366314	-0.536699	-0.739838	-1.0664	-1.38523	-1.26693	-0.374558	0.771167	1.65365	2.22875	2.40559	2.16588	1.77686	1.40086	1.52485	1.77416	1.80337	2.14643	2.06687	2.09623	1.77014	1.39784	1.21986	0.924861	0.566811
	65	-0.106243	-0.240155	-0.265385	-0.361616	-0.341019	-0.237808	-0.194101	-0.180432	-0.238645	-0.361225	-0.488648	-0.651726	-0.650751	-0.655606	-0.587606	-0.656792	-0.745711	-0.8637	-1.01659	-0.995286	-0.962341	-0.87539	-0.889791	-0.827475	-0.675542	-0.466362	-0.382173	-0.226796	-0.248108	-0.125622	0.146742	0.509083	0.722072	0.743949	0.907262	1.06466	1.39146	1.76601	2.20159	2.23696	1.99772	1.52761	1.10787	0.814288	0.742203	1.00029	1.32199	1.84659
	66	0.217136	0.462513	0.882723	1.36954	1.56976	1.71954	2.05429	2.16019	1.9896	2.03474	1.82807	1.6475	1.00628	0.863698	0.700908	0.475898	0.387099	0.872157	1.35745	1.85332	1.43429	1.18768	0.582222	0.525787	0.142168	0.267409	-0.0417901	0.037647	-0.114958	0.42052	0.241152	0.0262139	-0.158797	-0.018128	0.0851462	0.10646	0.129873	0.24592	0.163825	0.423304	0.491252	0.162575	-0.331599	-0.567059	-0.293297	-0.384989	-0.670333	-0.788454
	67	-0.925977	-0.982143	-1.04964	-1.0894	-1.15914	-1.20353	-1.2259	-1.17301	-1.13141	-1.0795	-1.05112	-1.00991	-1.02959	-1.06002	-1.13278	-1.14125	-1.16834	-1.18214	-1.2259	-1.19175	-1.03393	-0.858081	-0.751	-0.748747	-0.817535	-0.889345	-0.987621	-1.02198	-1.02982	-1.05346	-1.02865	-1.00405	-0.904521	-0.821817	-0.704627	-0.643441	-0.660178	-0.813962	-0.94653	-1.05892	-1.05205	-1.05734	-0.976787	-0.609109	-0.257769	0.0577287	0.0944767	0.183971
	68	-1.04284	-0.910952	-0.83951	-0.330983	0.220163	0.649927	0.787218	0.632629	0.391359	0.219543	-0.0433575	-0.181459	-0.512599	-0.658206	-0.77945	-0.896568	-0.901486	-0.807217	-0.600124	-0.503246	-0.52563	-0.512459	-0.49076	-0.557189	-0.765837	-0.859096	-0.882083	-0.81601	-0.817062	-0.733389	-0.66169	-0.710089	-0.811169	-0.848082	-0.796051	-0.630095	-0.488575	-0.292906	-0.258756	-0.318802	-0.0987917	0.170337	0.370171	0.200066	-0.00700108	-0.0816415	-0.191555	-0.288882
	69	-0.202079	-0.200093	-0.240551	-0.295924	-0.378817	-0.41434	-0.452279	-0.505406	-0.477797	-0.405268	-0.448525	-0.468656	-0.510972	-0.418212	-0.419513	-0.48073	-0.452378	-0.498698	-0.423628	-0.463357	-0.467723	-0.439719	-0.39981	-0.386375	-0.409831	-0.474022	-0.428087	-0.421093	-0.339441	-0.336358	-0.391522	-0.427344	-0.416997	-0.308791	-0.317807	-0.311628	-0.395648	-0.406679	-0.531149	-0.567987	-0.566267	-0.351228	-0.211234	-0.122533	-0.202994	-0.302814	-0.420143	-0.461913
	70	-0.548567	-0.307575	-0.297941	-0.696316	-1.11856	-1.8385	-1.97345	-1.95177	-1.66937	-1.59622	-1.45561	-1.2389	-0.97608	-1.0023	-1.2056	-0.878303	-0.438586	0.0420907	0.0328261	-0.218484	-0.583586	-1.11629	-1.34181	-1.12134	-0.25207	0.599563	0.7238	0.56546	0.397228	0.315398	-0.0138237	-0.322691	0.33965	0.711021	1.39384	1.02892	1.10372	0.764897	0.622348	0.637392	0.441801	0.464499	0.478721	0.732881	0.718322	0.275492	-0.0747986	-0.0625162
	71	-0.533057	-0.655885	-0.443526	-0.349538	-0.226342	-0.291162	-0.294798	-0.166728	-0.134537	-0.257115	-0.46161	-0.55924	-0.435966	-0.361664	-0.303161	-0.471539	-0.488178	-0.568361	-0.644062	-0.747059	-0.749039	-0.673047	-0.781953	-0.75851	-0.568291	-0.385015	-0.220843	-0.20075	0.00405327	0.271106	0.308216	0.354802	0.319011	0.579767	0.630559	0.695463	0.656342	0.847451	0.827514	1.10782	1.30154	1.71549	2.00467	2.34753	2.53861	2.33389	2.07876	1.84985
	72	0.706966	0.36342	0.0602749	0.037949	0.0660569	0.0836983	-0.166689	-0.46763	-0.740823	-0.957805	-1.10843	-1.38492	-1.62447	-1.84309	-2.00943	-1.97026	-1.90294	-1.45601	-0.55139	0.588516	1.36874	1.33826	0.996053	0.76523	0.636742	1.07784	1.75335	2.34322	2.2456	1.7295	1.41255	1.24764	1.39098	1.705	2.01339	2.0456	1.94681	1.69911	1.42069	0.840097	0.487926	0.276446	0.272252	0.0909777	-0.212962	-0.465703	-0.656901	-0.743531
	73	-0.481777	-0.466844	-0.425683	-0.204525	0.0412999	0.258516	0.271381	0.161194	-0.011565	-0.157305	-0.33724	-0.436125	-0.59951	-0.651336	-0.746751	-0.670539	-0.60503	-0.398555	-0.333983	-0.316141	-0.381888	-0.350856	-0.263265	-0.217369	-0.2615	-0.189569	-0.157673	-0.187533	-0.386706	-0.534857	-0.663097	-0.742862	-0.770545	-0.677323	-0.656587	-0.670979	-0.720036	-0.702477	-0.726282	-0.767915	-0.798717	-0.891194	-0.9352	-0.945569	-0.88042	-0.871204	-0.898524	-0.874293
	74	-0.92157	-0.932659	-0.953907	-1.10776	-1.23729	-1.30018	-1.25732	-1.23414	-1.22542	-1.26605	-1.33777	-1.41391	-1.3947	-1.35361	-1.35069	-1.35056	-1.30722	-1.01693	-0.482239	0.0703898	0.366974	0.348161	0.605002	1.08415	1.89859	2.56818	2.85142	2.70072	2.23726	1.86369	1.41252	1.1344	0.886424	0.728817	0.514624	0.288307	0.115481	-0.128793	-0.293986	-0.462113	-0.614166	-0.51708	-0.386583	-0.1949	-0.182398	-0.163641	-0.0571185	-0.216904
	75	-0.193309	-0.0370649	0.0664181	0.120359	0.244319	0.209309	0.108668	-0.00744685	-0.0417493	-0.179689	-0.403024	-0.450444	-0.402742	-0.294143	-0.237375	-0.248334	-0.360552	-0.483618	-0.404186	-0.325764	-0.133541	-0.0666837	-0.00334484	0.117938	0.186078	0.301127	0.391173	0.549816	0.681485	0.512057	0.305331	0.141872	0.0621623	-0.171615	-0.381481	-0.529742	-0.526387	-0.5277	-0.522913	-0.514807	-0.467272	-0.500753	-0.486788	-0.472524	-0.512346	-0.531497	-0.495544	-0.502324
	76	1.88368	1.76441	1.76004	1.76328	1.8624	1.69349	1.48747	1.2163	1.06068	0.840491	0.708982	0.510341	0.582897	0.720528	0.828527	0.760894	0.775621	0.610912	0.567817	0.249697	0.144299	4.87057e-05	0.479273	1.26302	1.91803	2.14046	1.90896	1.70307	1.36675	1.20005	1.01817	1.03821	0.96529	0.781703	0.532679	0.345249	0.378827	0.300149	0.281604	0.156203	0.121683	0.0631101	0.223294	0.220822	0.364936	0.336012	0.364286	0.110992
	77	-0.326198	-0.383579	-0.376062	-0.373996	-0.456653	-0.514324	-0.446904	-0.348438	-0.33209	-0.390107	-0.48686	-0.44273	-0.475445	-0.370888	-0.337673	-0.219996	-0.185151	-0.259129	-0.422235	-0.546308	-0.607652	-0.531596	-0.489066	-0.477207	-0.484459	-0.495297	-0.47317	-0.460581	-0.476297	-0.422056	-0.370036	-0.417135	-0.499316	-0.587506	-0.567158	-0.54289	-0.509961	-0.387916	-0.391351	-0.425275	-0.556032	-0.533688	-0.476748	-0.422708	-0.405877	-0.449838	-0.442146	-0.472674
	78	-1.36166	-1.44279	-1.61094	-1.62819	-1.74167	-1.69859	-1.73281	-1.56367	-1.50958	-1.43574	-1.55129	-1.48974	-1.37202	-1.12615	-1.02432	-1.0122	-1.0591	-1.26259	-1.43528	-1.66746	-1.65456	-1.63343	-1.47111	-1.41182	-1.2048	-1.10356	-0.896848	-0.864448	-0.64216	-0.446257	-0.17824	-0.0186231	0.098623	0.163798	0.209969	0.300927	0.42645	0.551824	0.617194	0.608878	0.599385	0.622262	0.704566	0.711693	0.609528	0.506207	0.355518	0.330419
Fig. 2o		Cell number
Foot shock		0.15 mA																														0.3 mA
	Time (s)	1	2	3	4	5	6	7	8	9	10	11	12	13	14	15	16	17	18	19	20	21	22	23	24	25	26	27	28	29		1	2	3	4	5	6	7	8	9	10	11	12	13	14	15	16	17	18
	-5	0.545746	-1.00882	0.55055	-0.52678	0.476061	0.054208	0.487995	-0.2584	-0.8583	0.369782	1.63447	1.8115	-1.04161	-0.22834	0.799939	0.132751	0.5775	-0.06039	-0.52522	-0.30492	-0.46739	1.0123	-0.29575	-0.20019	-1.03646	-1.00651	-0.68245	-0.64577	0.772128		-0.70722	-0.89854	3.11958	1.77126	1.02828	-0.75311	-0.59889	1.45853	-0.35768	-0.14603	0.675194	-0.47624	-0.3766	0.35682	0.805452	-1.15228	0.617065	1.44564
	-4.9	0.464255	-1.14437	0.4095	-0.52679	0.31888	-0.03278	0.284864	-0.36683	-0.90679	0.20826	1.41127	1.59071	-1.07577	-0.2115	0.639397	0.020696	0.608747	-0.12367	-0.51092	-0.38635	-0.49171	0.732194	-0.44584	-0.34037	-1.03737	-1.00683	-0.70796	-0.51253	1.15894		-0.77598	-1.11339	2.85107	1.5621	1.10245	-0.87155	-0.68419	1.57843	-0.23628	-0.13879	0.822993	-0.50679	-0.2869	0.135127	0.659331	-1.25665	0.511115	1.43791
	-4.8	0.38694	-1.2703	0.277684	-0.52679	0.170614	-0.11359	0.103853	-0.50116	-0.95252	0.056172	1.20096	1.38444	-1.10778	-0.19601	0.487682	-0.08589	0.534649	-0.18274	-0.51399	-0.46166	-0.51419	0.472323	-0.58444	-0.46727	-1.03825	-1.00713	-0.73215	-0.38734	1.51492		-0.84121	-1.31302	2.60013	1.36622	1.04949	-0.87449	-0.44626	1.6913	-0.1218	-0.13196	0.930565	-0.53533	-0.36732	-0.06871	0.502799	-1.35592	0.409853	1.28549
	-4.7	0.267211	-1.38731	0.161606	-0.5268	0.030759	-0.18866	0.046451	-0.59564	-0.99565	-0.08703	1.00279	1.19173	-1.13779	-0.24882	0.344309	-0.11331	0.469005	-0.23787	-0.50771	-0.48839	-0.53494	0.231222	-0.71243	-0.58216	-1.03908	-1.00742	-0.75508	-0.41944	1.84251		-0.9031	-1.35333	2.36562	1.09419	0.97175	-0.85073	-0.23423	1.42439	-0.05945	-0.12554	0.932222	-0.56199	-0.44269	-0.25612	0.405682	-1.45035	0.313069	1.14322
	-4.6	0.153618	-1.49603	0.059703	-0.5268	-0.10116	-0.25839	0.110659	-0.67518	-1.03632	-0.22187	0.816063	1.01169	-1.16592	-0.21004	0.20882	-0.13939	0.39134	-0.28933	-0.50184	-0.51311	-0.47708	0.007536	-0.83063	-0.68617	-1.03988	-1.0077	-0.77682	-0.4496	1.60023		-0.96181	-1.17139	2.14647	0.839433	1.0012	-0.80577	-0.04529	1.17312	-0.14874	-0.15004	0.788127	-0.5869	-0.51334	-0.42844	0.313905	-1.54017	0.220567	1.08663
	-4.5	0.102714	-1.59704	0.037723	-0.52681	-0.2256	-0.32317	0.167875	-0.66081	-1.07467	-0.34884	0.640112	1.12483	-1.19228	-0.17438	0.080781	-0.16419	0.345317	-0.33736	-0.49635	-0.53042	-0.4134	0.307667	-0.8685	-0.78034	-1.04065	-1.00797	-0.79743	-0.47793	1.37726		-1.01752	-1.00234	1.94166	0.600855	1.02897	-0.8711	0.107388	0.936578	-0.23293	-0.13964	0.714648	-0.61017	-0.57956	-0.58688	0.201297	-1.62561	0.132157	1.24981
	-4.4	0.097428	-1.69089	0.038454	-0.52681	-0.34298	-0.38336	0.114963	-0.6147	-1.11084	-0.46838	0.474317	1.64191	-1.21699	-0.18676	0.077978	-0.16082	0.365077	-0.3822	-0.50036	-0.32884	-0.35458	0.628988	-0.81345	-0.86559	-1.04139	-1.00822	-0.81696	-0.50456	1.17208		-1.07038	-0.91062	1.75026	0.37743	1.05517	-0.83554	0.243442	0.713903	-0.31234	-0.12984	0.664741	-0.63192	-0.64162	-0.73255	0.059122	-1.70688	0.047657	1.40213
	-4.3	0.092413	-1.77809	0.275058	-0.52682	-0.45371	-0.43926	-0.04755	-0.56006	-1.14496	-0.58095	0.318093	2.12499	-1.24015	-0.28549	0.075329	0.005657	0.383963	-0.42404	-0.50412	-0.04143	-0.37727	0.9271	-0.76261	-0.94277	-1.04209	-1.00847	-0.83548	-0.52957	0.983255		-1.06828	-1.0448	1.5714	0.168195	0.88807	-0.82539	0.36468	0.50428	-0.38722	-0.12062	0.565647	-0.65223	-0.59394	-0.86649	-0.06911	-1.78418	-0.0331	1.46808
	-4.2	0.051584	-1.85911	0.654314	-0.52682	-0.55815	-0.4912	-0.00299	-0.59786	-1.17713	-0.32717	0.170888	2.29496	-1.26186	-0.37627	0.176616	0.164015	0.381904	-0.4631	-0.45866	0.319926	-0.40847	0.696018	-0.78695	-1.01264	-1.04277	-1.0087	-0.52029	-0.55307	0.809487		-1.06629	-1.16947	1.40424	-0.02775	0.730444	-0.69522	0.411496	0.413225	-0.45784	-0.14541	0.39768	-0.67121	-0.53848	-0.98964	-0.14487	-1.26296	-0.11029	1.31364
	-4.1	-0.00975	-1.93439	1.1007	-0.52682	-0.65667	-0.53944	0.252466	-0.45578	-0.81257	-0.08822	0.03218	2.04238	-1.2822	-0.45973	0.194661	0.320775	0.340268	-0.49955	-0.41615	0.427615	-0.4373	0.438761	-0.89944	-1.07589	-1.04342	-1.00892	-0.22148	-0.57515	0.649575		-1.0644	-1.36512	1.24802	-0.21125	0.58176	-0.69703	0.453214	0.360614	-0.52444	-0.16875	0.271743	-0.68893	-0.41446	-1.10287	-0.23152	-0.76716	-0.18407	1.1695
	-4	0.049945	-1.32928	1.30101	-0.52683	-0.7496	-0.58426	0.480101	-0.34267	-0.08275	0.136775	-0.09852	1.80641	-1.30128	-0.53647	0.294151	0.368391	0.326105	-0.53358	-0.37641	0.426235	-0.46392	0.202815	-1.00333	-1.13316	-1.04404	-1.00913	0.061795	-0.5959	0.502413		-1.11485	-1.32258	1.10204	-0.3831	0.441509	-0.6987	0.490389	0.434423	-0.58725	-0.19073	0.159061	-0.7055	-0.40407	-1.20698	-0.30365	-0.29555	-0.25458	1.03495
	-3.9	0.085784	-0.76706	1.25682	-0.52683	-0.83725	-0.6259	0.709663	-0.13685	0.60551	-0.01114	-0.22168	1.62939	-0.99276	-0.60703	0.381799	0.420518	0.325955	-0.56534	-0.38823	0.323856	-0.48471	0.001071	-1.03872	-1.18501	-1.04464	-1.00933	0.30398	-0.61539	0.366985		-1.16272	-1.21592	1.03979	-0.54404	0.309214	-0.82101	0.625144	0.397627	-0.64648	-0.21143	0.052883	-0.72097	-0.40511	-1.3027	-0.41723	-0.44171	-0.32197	0.909374
	-3.8	0.153263	-0.1761	1.10913	-0.52683	-0.91994	-0.66458	0.698482	-0.16	0.859692	-0.15041	-0.33772	1.50137	-0.06475	-0.67191	0.424105	0.446699	0.329449	-0.59498	-0.39928	0.195175	-0.50392	0.272491	-1.0714	-0.99663	-1.04521	-1.00952	0.533573	-0.6337	0.242356		-1.20813	-1.0429	0.99593	-0.69475	0.184423	-0.93464	0.745226	0.329879	-0.70233	-0.23091	0.027582	-0.73543	-0.47812	-1.25432	-0.50931	-0.58074	-0.38638	0.792161
	-3.7	0.166329	-0.30208	0.94547	-0.52684	-0.99794	-0.70051	0.688518	-0.18179	0.713375	-0.28155	-0.44707	1.38178	0.805079	-0.73156	0.473927	0.469227	0.363256	-0.62265	-0.40961	0.076164	-0.5061	0.836864	-0.93206	-0.82608	-1.04576	-1.00971	0.751228	-0.65091	0.127664		-1.11236	-0.95239	0.990146	-0.83589	0.066711	-0.81764	0.852231	0.142767	-0.75501	-0.24926	-0.01149	-0.74893	-0.54654	-1.20985	-0.58277	-0.71299	-0.44794	0.682756
	-3.6	0.182151	-0.41913	0.792525	-0.52684	-1.07151	-0.73388	0.463551	0.064224	0.575389	-0.40503	-0.20175	1.2613	1.29398	-0.7864	0.423589	0.52678	0.411685	-0.64848	-0.41927	-0.0339	-0.11574	1.35529	-0.67226	-0.4461	-1.04628	-1.00988	0.651172	-0.66707	0.022117		-1.00521	-0.81498	0.910564	-0.96807	-0.04432	-0.30322	0.60891	-0.03338	-0.80469	-0.26654	0.016933	-0.68854	-0.61068	-0.81443	-0.57677	-0.83878	-0.50678	0.58064
	-3.5	0.210915	-0.47798	0.641984	-0.52684	-1.14091	-0.76489	0.263082	0.640245	0.445261	-0.52129	0.44854	1.11138	1.3007	-0.83683	0.376018	0.497861	0.45305	-0.67258	-0.4283	-0.1357	0.244837	1.37769	-0.34835	0.094609	-1.04678	-1.01005	1.11439	-0.68226	-0.07501		-0.7218	-0.43495	0.821874	-1.09185	-0.14906	0.256029	0.392085	-0.1992	-0.85153	-0.2631	-0.04224	-0.63213	-0.67079	-0.58725	-0.55763	-0.20422	-0.56302	0.485328
	-3.4	0.171275	-0.40957	0.542925	-0.52684	-1.20637	-0.7937	0.084443	1.57378	0.322542	-0.63077	1.06129	1.01584	1.33892	-0.73846	0.238785	0.410953	0.436488	-0.69508	-0.43675	-0.22984	0.572902	1.08317	-0.11893	0.725189	-1.04727	-1.01021	1.55352	-0.69653	0.423921		-0.59178	-0.07378	0.703788	-1.20778	-0.24786	0.62756	0.198871	-0.35529	-0.76577	-0.25987	-0.10094	-0.57942	-0.72714	-0.20535	-0.56898	0.399385	-0.52593	0.396365
	-3.3	0.204697	-0.10049	0.450957	-0.52684	-1.26812	-0.82046	-0.07474	2.32252	0.206811	-0.73385	1.29031	1.12052	1.37474	-0.61501	0.109099	0.285327	0.406694	-0.71608	-0.44464	-0.31692	0.657515	0.797953	-0.02684	1.07048	-1.04773	-1.01036	1.96982	-0.70994	0.883073		-0.48472	0.215979	0.616214	-1.31634	-0.34105	0.566959	0.026698	-0.41005	-0.68489	-0.24494	-0.16603	-0.60318	-0.77995	-0.17503	-0.65512	0.973541	-0.49048	0.313329
	-3.2	0.206989	0.068192	0.384024	-0.52685	-1.32636	-0.84531	-0.21659	2.79775	0.09767	-0.83091	1.08698	1.33021	1.221	-0.46336	-0.01346	0.16583	0.367723	-0.73568	-0.45203	-0.39744	0.735672	0.633006	0.093641	1.41968	-1.04817	-1.01051	1.80641	-0.72254	1.30561		-0.56487	0.158933	0.534374	-1.418	-0.1963	0.429297	-0.12673	0.015505	-0.58103	-0.25059	-0.26783	-0.62538	-0.82945	-0.14716	-0.76525	0.765467	-0.38915	0.235825
	-3.1	0.307359	0.101831	0.279848	-0.52685	-1.38131	-0.86841	-0.343	2.85385	-0.00526	-0.86343	0.895389	1.4816	1.25707	-0.46866	-0.12927	0.102519	0.374594	-0.75398	-0.36213	-0.47192	0.797316	0.513321	0.175889	1.69005	-1.0486	-1.01065	1.65149	-0.73438	1.54122		-0.64092	-0.05623	0.457891	-1.51321	0.086318	0.226861	-0.26344	0.416112	-0.47933	-0.2559	-0.27867	-0.64613	-0.87585	-0.29456	-0.86933	0.567545	-0.38314	0.163485
	-3	0.343558	-0.11243	0.205814	-0.52685	-1.43313	-0.88986	-0.45564	2.67087	-0.10232	-0.8806	0.714858	1.39439	1.31378	-0.48817	-0.18121	0.042298	0.415512	-0.77105	-0.27808	-0.5408	0.721036	0.40228	0.532389	1.93483	-1.04901	-1.01078	1.50462	-0.7455	1.75805		-0.71307	-0.19618	0.363635	-1.60237	0.352901	0.038805	-0.38527	0.70104	-0.38341	-0.27279	-0.31478	-0.6655	-0.91934	0.021891	-0.79848	0.546954	-0.37739	0.095964
	-2.9	0.339677	-0.31151	0.155206	-0.52685	-1.48202	-0.90979	-0.55601	2.35848	-0.19386	-0.60374	0.544749	1.20103	1.66692	-0.54425	-0.10098	-0.01499	0.548845	-0.78699	-0.19322	-0.6045	0.650576	0.487601	0.742171	1.68783	-1.0494	-1.01091	1.36539	-0.75595	1.95758		-0.78153	-0.26138	0.308933	-1.031	0.371703	-0.13589	-0.49384	0.492172	-0.32055	-0.28869	-0.3488	-0.68361	-0.90369	0.312848	-0.68731	0.527368	-0.43935	0.032941
	-2.8	0.284424	-0.49648	0.122191	-0.52685	-1.52813	-0.9283	-0.53279	2.0644	-0.28019	-0.40192	0.38446	1.02038	1.94875	-0.52672	-0.02516	-0.11983	0.767137	-0.80187	-0.21068	-0.66342	0.585492	0.533412	0.865098	1.36891	-1.04977	-1.01103	1.91808	-0.76576	1.70612		-0.84647	0.009539	0.257812	-0.49592	0.322651	-0.29818	-0.59058	0.295547	-0.39496	-0.28313	-0.48936	-0.70052	-0.7095	0.754365	-0.49642	1.35631	-0.49857	-0.02588
	-2.7	0.216574	-0.66833	0.06741	-0.52685	-1.57163	-0.9455	-0.51211	1.78756	-0.3616	-0.22533	0.233423	0.851606	2.18999	-0.41584	-0.01102	-0.21956	1.05451	-0.81575	-0.227	-0.7179	0.48084	0.575915	0.790628	1.08018	-1.05013	-1.01114	2.44203	-0.77499	1.47472		-0.90809	0.158639	0.210038	0.005179	0.421771	-0.2851	-0.67678	0.110447	-0.46514	-0.2779	-0.59999	-0.71632	-0.52749	0.674645	-0.48523	1.97713	-0.55517	-0.08079
	-2.6	0.187815	-0.82801	0.008945	-0.52686	-1.61266	-0.96147	-0.49367	1.52694	-0.43837	-0.3521	0.091105	0.693932	2.11613	-0.14766	-0.12697	-0.20059	1.26458	-0.82871	-0.24749	-0.7683	0.384172	0.327332	0.721857	0.818787	-1.05048	-1.01125	2.93874	-0.78365	1.26176		-0.96655	0.62757	0.132009	-0.18041	0.599435	-0.2194	-0.7536	-0.0638	-0.53132	-0.21428	-0.68387	-0.73108	-0.41329	0.601347	-0.51888	2.56766	-0.60927	-0.13204
	-2.5	0.145788	-0.97637	-0.05997	-0.52686	-1.65136	-0.97631	-0.5899	1.34583	-0.51078	-0.4151	-0.043	0.546625	1.88399	0.029811	-0.14402	0.18418	1.34689	-0.84081	-0.26665	-0.8149	0.375007	0.096703	0.65835	0.582141	-1.05081	-1.01136	3.26421	-0.79179	1.06579		-1.02202	0.864783	0.059089	-0.35422	0.687737	-0.15836	-0.82206	-0.22784	-0.59374	-0.17491	-0.76291	-0.74488	-0.48578	0.359955	-0.63651	2.28182	-0.66097	-0.17987
	-2.4	0.21256	-1.11421	-0.11041	-0.52686	-1.68787	-0.9901	-0.67566	1.28144	-0.57906	-0.47442	-0.16936	0.409004	1.6664	0.079851	-0.16013	0.646174	1.30599	-0.8521	-0.28456	-0.85801	0.366541	-0.11727	0.49727	0.3679	-1.05112	-1.01146	3.57275	-0.79944	0.885438		-0.96051	1.05319	0.027127	-0.51699	0.625641	-0.22452	-0.88306	-0.38226	-0.6526	-0.12103	-0.80306	-0.75776	-0.55373	0.138009	-0.74766	2.00992	-0.71038	-0.22451
	-2.3	0.437678	-1.24228	-0.19422	-0.52686	-1.72231	-1.00291	-0.60437	1.28612	-0.64345	-0.53027	-0.28843	0.280432	1.46246	-0.04036	-0.17535	1.12014	1.2628	-0.86264	-0.30235	-0.89787	0.358721	-0.31578	0.366868	0.173942	-1.05143	-1.01156	3.86524	-0.78655	0.719469		-0.71125	0.833033	0.022894	-0.66942	0.681022	-0.33952	-0.93741	-0.52763	-0.70811	-0.12899	-0.78556	-0.7698	-0.61741	-0.06606	-0.81607	1.75128	-0.75761	-0.26619
	-2.2	0.856787	-1.17756	-0.1949	-0.52686	-1.75479	-1.01481	-0.5114	1.2263	-0.70417	-0.63922	-0.40062	0.160314	1.2713	-0.1099	-0.10025	1.29501	1.21455	-0.51595	-0.31899	-0.93474	0.271369	-0.49996	0.246446	0.411136	-1.05172	-1.01165	3.60328	-0.76396	0.566734		-0.44069	0.596022	0.051039	-0.73622	0.733262	-0.40463	-0.98585	-0.66447	-0.76045	-0.13648	-0.76907	-0.78104	-0.67711	-0.25369	-0.88071	1.50527	-0.80275	-0.30508
	-2.1	1.25223	-0.93337	-0.07665	-0.52686	-1.78543	-1.02586	-0.42856	1.19544	-0.76144	-0.74181	-0.50634	0.073121	1.30684	-0.10432	-0.01352	1.58175	1.20252	0.054689	0.112892	-0.96884	0.190682	-0.67084	0.172588	0.625875	-1.052	-1.01173	3.35493	-0.74274	0.615235		-0.29812	0.40306	0.056618	-0.79878	0.782539	-0.50611	-1.02901	-0.7933	-0.80982	-0.16034	-0.75453	-0.79155	-0.73306	-0.4262	-0.9418	1.27125	-0.8459	-0.34139
	-2	1.4494	-0.44764	0.065561	-0.52686	-1.81433	-1.03613	-0.50243	1.16843	-0.81545	-0.82672	-0.60595	-0.00834	1.34015	0.10393	0.152769	1.73985	1.17375	0.805748	0.823001	-1.00037	0.296535	-0.82937	0.114987	1.48307	-1.05226	-1.01182	3.1195	-0.74287	0.659869		-0.35377	0.441745	0.056486	-0.85736	0.6309	-0.53846	-1.06747	-0.91457	-0.85638	-0.18281	-0.81652	-0.80137	-0.7855	-0.58482	-1.03617	1.04865	-0.88713	-0.37527
	-1.9	1.40714	-0.02199	0.207681	-0.52686	-1.29485	-1.04567	-0.59771	1.2243	-0.86638	-0.7748	-0.69982	-0.06048	1.37136	0.33877	0.127898	1.97299	1.14142	1.65923	1.95832	-1.02954	0.399307	-0.97645	0.154812	1.84632	-1.05252	-1.0119	2.89631	-0.75348	0.864058		-0.44064	0.678531	0.024263	-0.98817	0.487862	-0.57192	-1.10175	-1.02874	-0.90028	-0.14289	-0.87494	-0.81054	-0.83465	-0.73066	-1.11044	0.836917	-0.92655	-0.4069
	-1.8	1.26259	0.222226	0.214659	-0.52686	-0.32888	-1.05453	-0.5421	1.14535	-0.91441	-0.28714	-0.78826	-0.13421	1.23265	0.485164	0.088637	1.97836	1.08514	2.2088	2.57967	-1.05651	0.494238	-1.11291	0.092218	2.17518	-1.05277	-1.01197	2.68472	0.143503	0.862908		-0.52305	1.25805	-0.02131	-1.11068	0.559213	-0.43841	-1.13229	-1.13621	-0.94169	-0.04968	-1.01469	-0.8191	-0.8149	-0.86475	-1.10771	0.635509	-0.96421	-0.43642
	-1.7	1.15947	0.540993	0.189473	-0.52686	0.582288	-1.06276	-0.44755	1.08232	-0.95971	0.380786	-0.8716	-0.2031	1.17207	0.416647	-0.03279	1.95927	1.02887	2.7392	2.8663	-1.08146	0.788151	-1.23951	0.005458	2.00245	-1.053	-1.01205	2.48414	1.04958	0.861849		-0.55061	1.99239	-0.08419	-0.98642	0.626516	-0.37629	-1.15951	-1.23739	-0.98073	0.038098	-1.14637	-0.82711	-0.79639	-0.98804	-1.10513	0.443927	-1.00021	-0.46398
	-1.6	1.05354	1.39664	0.079075	-0.52686	1.047	-1.07041	-0.3633	1.1115	-1.00243	0.877834	-0.95013	-0.29143	1.11529	0.269309	-0.14755	1.82015	1.02319	2.72528	2.66704	-1.10453	1.29188	-1.09404	-0.11745	1.84607	-1.05323	-1.01212	2.29398	2.17421	0.697761		-0.57676	2.37326	-0.14296	-0.78138	0.760767	-0.3569	-1.18376	-1.33263	-1.01756	0.059668	-1.21057	-0.83459	-0.77904	-1.1014	-1.11761	0.261692	-1.03462	-0.48969
	-1.5	0.962965	2.15886	-0.01939	-0.52687	1.10182	-1.07751	-0.42874	1.18287	-1.04271	0.959877	-1.02413	-0.37394	1.06433	0.201235	-0.25599	1.68782	1.01473	2.71229	2.47343	-1.12587	2.07523	-0.77299	-0.01023	1.88049	-1.05344	-0.77988	2.11371	2.32391	0.546757		-0.52709	2.58852	-0.19788	-0.58936	0.681128	-0.50349	-1.20537	-1.42229	-1.05229	0.047376	-1.27107	-0.84157	-0.8286	-1.20562	-1.20231	0.088347	-1.06751	-0.5137
	-1.4	0.852937	2.51634	-0.08473	-0.52687	1.49618	-1.08411	-0.53204	1.17141	-1.0807	0.910782	-1.09386	-0.45103	1.17106	0.51786	-0.35847	1.61014	1.01637	2.46428	2.28042	-1.0689	2.4122	-0.47514	0.254472	1.71932	-1.05365	-0.55816	1.94281	2.40124	0.407794		-0.5306	2.56193	-0.2492	-0.64852	0.837357	-0.55384	-1.22463	-1.50669	-1.08503	0.035802	-1.30999	-0.8481	-0.87505	-0.98496	-1.28236	-0.07654	-1.09894	-0.53611
	-1.3	0.748547	2.13094	-0.1458	-0.52687	1.7162	-1.09024	-0.6241	1.03214	-1.11653	1.10426	-1.15956	-0.52305	1.2711	0.82505	-0.45532	1.50917	1.03736	2.2328	2.12885	-1.01622	2.48623	-0.46173	0.922855	1.57342	-1.05385	-0.17822	1.7808	2.39332	0.279911		-0.42367	2.53722	-0.29716	-0.7926	0.91396	-0.50512	-1.24179	-1.58615	-1.11592	0.024905	-1.35589	-0.8542	-0.91859	-0.78207	-1.358	-0.23339	-1.12899	-0.55702
	-1.2	0.672941	1.77286	-0.21459	-0.52687	1.83133	-1.09593	-0.70613	0.890797	-1.15032	1.23363	-0.92107	-0.59034	1.31587	1.0401	-0.54684	1.41312	1.19808	2.01674	1.98714	-0.9675	2.2653	-0.63537	1.78838	1.26533	-1.05404	-0.04778	1.62721	2.38587	0.162224		-0.34623	2.26611	-0.34198	-0.92753	0.986218	-0.06953	-1.25708	-1.66095	-1.14505	0.051238	-1.3198	-0.85989	-0.88738	-0.59552	-1.42949	-0.38258	-1.1577	-0.57654
	-1.1	0.571906	1.44016	-0.29454	-0.52687	1.9145	-1.10122	-0.77922	0.874687	-1.18218	1.26135	-0.69635	-0.6532	1.13391	0.858608	-0.63333	1.26408	1.43442	1.81507	1.97666	-0.99913	2.07096	-0.79646	2.42198	0.986405	-1.05422	0.121263	1.48161	2.41035	0.053922		-0.23759	1.82695	-0.38387	-1.05388	0.823026	0.326499	-1.27071	-1.73137	-1.17251	0.079202	-1.30387	-0.86521	-0.85812	-0.7405	-1.49704	-0.52449	-1.18514	-0.59476
	-1	0.476049	1.13104	-0.28078	-0.52687	1.99296	-1.10614	-0.77305	0.818187	-1.21223	1.04775	-0.38699	-0.71193	0.963349	0.675668	-0.71506	1.09683	1.60736	1.62684	1.93384	-1.02839	1.92971	-0.94592	2.53292	0.811564	-1.0544	0.353132	1.34358	2.24062	-0.04575		-0.24479	1.41892	-0.42302	-1.17222	0.66909	0.598917	-1.28285	-1.79765	-1.19842	0.105533	-1.286	-0.87019	-0.8307	-0.8738	-1.56088	-0.65948	-1.21137	-0.61176
	-0.9	0.367329	0.843832	-0.22581	-0.52687	2.06696	-1.1107	-0.74705	0.731344	-1.24057	0.846633	-0.39588	-0.7668	0.803485	0.507465	-0.7923	1.01708	1.62664	1.45115	1.8938	-1.05545	1.77051	-1.08459	2.16635	0.653276	-1.05457	0.574506	1.21273	2.08114	-0.13747		-0.30207	1.1906	-0.4596	-1.28304	0.523886	0.461646	-1.29367	-1.86005	-1.22285	0.070702	-1.26743	-0.87483	-0.87702	-0.99636	-1.62121	-0.78789	-1.23644	-0.59785
	-0.8	0.26418	0.576978	-0.13508	-0.52687	1.81954	-1.11494	-0.72387	0.532642	-1.26729	0.657259	-0.40426	-0.81806	0.653644	0.352811	-0.67879	0.941217	1.5541	1.28717	1.83843	-1.08048	1.74783	-1.21324	1.91502	0.509975	-1.05473	0.741359	1.08867	1.89982	-0.22187		-0.39159	0.978464	-0.49379	-1.38681	0.494831	0.256913	-1.30331	-1.9188	-1.24588	0.034736	-1.22727	-0.87917	-0.92044	-1.10905	-1.67822	-0.91003	-1.2604	-0.55545
	-0.7	0.166317	0.329038	-0.10444	-0.52687	1.58615	-1.11888	-0.73298	0.345586	-1.2925	0.478946	-0.50977	-0.86594	0.513198	0.210616	-0.52502	0.869055	1.47644	1.13411	1.79782	-1.10362	1.68861	-1.33259	1.71584	0.302565	-1.05488	0.686989	0.971073	1.8052	-0.29955		-0.35474	0.781361	-0.52574	-1.484	0.543772	0.066722	-1.31191	-1.9741	-1.26761	0.000871	-1.24296	-0.88323	-0.96113	-0.8566	-1.7321	-1.02621	-1.2833	-0.33168
	-0.6	0.057894	0.098672	-0.11791	-0.52687	1.366	-1.12254	-0.76159	0.169496	-1.31626	0.311048	-0.27567	-0.91068	0.381558	0.079875	-0.37971	0.721079	1.38475	0.991243	1.75985	-1.12503	1.66534	-1.44333	1.53191	0.114793	-1.05503	0.716704	0.859586	1.7163	-0.37103		-0.31024	0.543552	-0.5556	-1.57502	0.7496	-0.10996	-1.31956	-2.02616	-1.2881	0.020714	-1.31664	-0.88701	-0.99927	0.275892	-1.78301	-1.13672	-1.30519	-0.15261
	-0.5	-0.04497	-0.11537	-0.18087	-0.52687	1.15834	-0.5679	-0.60377	0.003727	-1.33868	0.152956	0.280341	-0.9297	0.258172	1.13869	-0.42887	0.580323	1.27234	0.857898	1.67765	-0.80049	1.50973	-1.13375	1.29336	-0.0552	-1.05517	0.877547	0.753896	1.63278	-0.43681		-0.02664	0.322599	-0.5835	-1.66026	1.42568	-0.11303	-1.32639	-2.07517	-1.30742	0.508665	-1.40872	-0.89055	-1.03502	1.31716	-1.83113	-1.24184	-1.3261	-0.01488
	-0.4	-0.14257	-0.31424	-0.27404	-0.52687	0.962457	0.620048	-0.45252	-0.15232	-1.35982	0.004099	1.14414	-0.93492	0.142521	2.65161	-0.52185	0.446434	1.18904	0.857951	1.58962	-0.0929	1.80838	-0.51701	1.05169	-0.14001	-1.05531	1.00604	0.653701	1.47857	-0.49735		0.188112	0.184631	-0.60957	-1.74008	1.98706	0.222494	-1.33247	-2.1213	-1.32564	1.59207	-1.38756	-0.89386	-1.06853	1.91849	-1.87659	-1.34184	-1.3461	-0.07051
	-0.3	-0.21447	-0.49901	-0.26736	-0.52687	0.777686	1.72362	-0.31774	-0.29923	-1.37975	-0.13606	1.62456	-0.92029	0.034122	4.18095	-0.28292	0.319076	1.19519	1.06092	1.50733	0.561522	2.05281	0.329963	0.927992	-0.20198	-1.05544	1.1021	0.610351	1.37972	-0.55306		1.09505	0.184744	-0.63394	-1.81483	2.62418	1.11851	-1.33788	-2.16473	-1.34283	3.81033	-1.25007	-0.89695	-0.86954	1.571	-1.91956	-1.43695	-1.36521	0.294836
	-0.2	-0.16344	-0.67069	-0.2411	-0.52687	1.25295	2.19076	-0.38095	-0.32703	-1.39855	-0.26804	1.74181	-0.56971	-0.06748	4.40807	0.146035	0.197932	1.2402	1.25037	1.45826	0.822422	2.5038	0.76484	0.873342	-0.25809	-1.05556	1.06133	0.569255	1.7635	-0.60433		1.87829	0.22664	-0.65672	-1.88484	2.63533	1.78981	-1.34271	-2.20562	-1.35903	5.62663	-0.85505	-0.89983	-0.62906	1.50554	-1.96017	-1.52743	-1.38347	3.02893
	-0.1	-0.11504	-0.8302	-0.1219	-0.52687	1.70126	1.95201	-0.29902	-0.33178	-1.41628	-0.39231	1.51242	-0.24858	-0.16271	4.07749	0.618511	0.082698	1.26026	1.30268	1.48636	0.656274	2.59573	0.838783	0.84663	0.032274	-1.05568	1.02241	0.530296	2.12409	-0.65151		2.63546	0.314353	-0.678	-1.9504	2.97872	2.07506	-1.34701	-2.2441	-1.37431	6.71289	-0.56485	-0.90253	-0.40367	1.71707	-1.99854	-1.61349	-1.40093	7.27674
	0	-0.0898	-0.9784	-0.0531	-0.52687	2.12414	1.73022	0.219066	-0.21823	-1.433	-0.50932	1.44615	0.144431	-0.25198	3.63525	0.931967	-0.02691	1.21155	1.14859	1.58858	0.502611	2.95569	0.632607	0.773089	0.280345	-1.0558	1.0476	0.441727	2.73612	-0.69493		3.07388	0.171436	-0.69789	-2.01179	3.71604	1.75572	-1.35085	-2.28034	-1.38873	6.48584	-0.43112	-0.90505	-0.27945	3.42524	-2.03481	-1.69535	-1.41761	11.0098
	0.1	-0.1851	-1.1161	0.173551	-0.52687	1.87347	1.52418	0.693745	-0.22183	-1.44877	-0.61949	1.38371	0.157741	-0.17717	3.22864	1.02503	-0.13118	1.14201	1.12323	1.59888	0.360496	3.063	0.379929	0.67145	0.50493	-0.57898	1.12067	0.357763	2.8345	-0.73489		3.72533	1.30362	-0.71647	-2.06929	5.26374	1.45907	-1.35426	-2.31444	-1.16526	6.07517	-0.57059	-0.81941	0.250423	4.98024	-2.06908	-1.77322	-1.43356	12.2944
	0.2	-0.27551	-1.24404	0.382275	-0.52687	1.63703	1.33278	1.20368	-0.21484	-1.46364	-0.72323	1.32486	0.16403	-0.10706	2.85478	1.12705	-0.16399	1.09026	1.09956	1.53455	0.229062	3.04438	0.145502	0.542289	0.297999	-0.12187	1.19042	0.278165	2.92694	-0.77166		4.68928	2.57509	-0.73384	-2.12313	7.85509	1.18348	-1.35731	-2.34655	0.138931	5.68848	-0.7279	-0.67508	0.747073	6.53456	-2.10146	-1.84729	-1.4488	11.7975
	0.3	-0.32164	-1.36291	0.8805	-0.52687	1.41399	1.15497	1.59521	-0.25864	-1.47766	-0.82091	1.11954	0.057407	-0.04134	2.51104	1.06498	-0.19519	1.06011	1.07746	1.43445	0.107504	2.75214	-0.07199	0.372411	0.110658	0.40689	1.25627	0.202705	2.6945	-0.8055		5.33393	3.75644	-0.75008	-2.17356	10.9348	0.927477	-1.36002	-2.37678	1.69675	5.32439	-0.87614	-0.52626	1.45046	6.44999	-2.13207	-1.91774	-1.46336	11.1482
	0.4	-0.34706	-1.47336	1.25404	-0.52687	1.20361	0.989795	1.9311	-0.29987	-1.49088	-0.91288	0.926073	-0.00638	-0.13822	2.21329	1.48267	-0.22488	1.01514	0.938372	1.38061	0.138609	2.48219	-0.27378	0.17119	-0.05895	0.436863	1.27012	0.131168	2.47611	-0.83664		5.54587	3.54729	-0.76525	-2.22078	13.875	0.689655	-1.36244	-2.40523	3.00745	4.98156	-1.01582	-0.47522	2.05438	6.13375	-2.16099	-1.98476	-1.47729	10.3489
	0.5	-0.2288	-1.57598	1.53345	-0.52687	1.00516	0.836351	1.95301	-0.28592	-1.50335	-0.99949	0.993229	-0.06307	-0.22901	2.01621	2.15518	-0.27851	0.979844	0.808549	1.3307	0.241515	2.23284	-0.46099	0.012015	-0.21249	0.465597	1.28334	0.063351	2.27092	-0.8653		5.31954	3.01733	-0.77942	-2.26501	15.7073	0.468726	-0.61301	-2.43202	3.17588	4.81473	-1.14743	0.119318	2.62043	5.4467	-2.18832	-2.04851	-1.49059	9.60278
	0.6	-0.04774	-1.67132	1.52008	-0.52687	0.817966	0.693806	1.59035	-0.34042	-1.51512	-1.08103	1.25719	-0.11604	-0.31412	1.95768	2.96439	-0.32953	0.930244	0.687374	1.24804	0.336687	2.00251	-0.63468	-0.13498	-0.3515	0.402597	1.17937	0.054485	2.07813	-0.89167		4.94195	2.52493	-0.79267	-2.30642	16.1196	0.26349	0.139114	-2.45724	3.05923	4.65765	-1.22294	0.670005	2.76975	4.92402	-2.21415	-2.10915	-1.50331	8.90639
	0.7	0.105693	-1.75991	1.45826	-0.52687	0.64139	0.561387	1.26718	-0.39174	-1.52621	-1.15781	1.59628	-0.20719	0.091752	1.88556	3.72457	-0.37806	0.889998	0.574273	1.27165	0.28118	1.78975	-0.79583	-0.27072	-0.47735	0.342202	1.0801	0.832581	1.97078	-0.91594		4.5837	2.06743	-0.80505	-2.34521	15.6211	0.072832	1.14766	-2.48098	2.93748	4.55704	-1.22203	1.1913	2.49769	4.44345	-2.23856	-2.16683	-1.51546	8.2564
	0.8	0.223225	-1.84222	1.43234	-0.52687	0.474831	0.438374	0.979198	-0.52461	-1.53667	-1.23011	1.66634	-0.29524	1.48833	1.74256	4.33305	-0.46519	0.853934	0.468707	1.30596	0.155706	1.59323	-0.94533	-0.38047	-0.59129	0.284303	0.985327	1.57022	1.86991	-0.93827		4.24381	1.79761	-0.81662	-2.38153	14.6278	-0.10428	1.2948	-2.50332	3.01923	4.42972	-1.22118	1.06713	2.51835	4.2534	-2.26162	-2.2217	-1.52708	7.64972
	0.9	0.285419	-1.91869	1.47108	-0.52687	0.31772	0.324099	0.965288	-0.64969	-1.54653	-1.29818	1.72802	-0.32415	2.79734	1.50116	4.75966	-0.54807	0.798144	0.370173	1.33804	0.039661	1.51302	-1.08404	-0.48182	-0.69444	0.228798	0.894844	2.21408	1.77514	-0.95883		3.92134	1.69849	-0.82744	-2.41554	13.6908	-0.26882	1.34161	-2.52436	3.14971	4.30983	-1.18302	0.977434	2.9856	3.96963	-2.28342	-2.27389	-1.53818	7.08345
	1	0.344426	-1.98975	1.56626	-0.52687	0.16952	0.21794	0.952894	-0.76744	-1.55583	-1.36228	1.69578	-0.19129	3.53864	1.2792	4.691	-0.62691	0.759479	0.278204	1.2274	-0.06766	1.43892	-1.21273	-0.51058	-0.78782	0.283949	0.808456	2.03797	1.72624	-0.97774		3.61539	1.84228	-0.83754	-2.4474	12.807	-0.42166	1.045	-2.54417	3.25819	4.14963	-1.15501	0.903402	3.42355	3.87416	-2.30402	-2.32353	-1.5488	6.55491
	1.1	0.286076	-2.05576	1.79395	-0.52687	0.029727	0.119323	1.08196	-0.87829	-1.56461	-1.42263	1.6654	-0.03408	3.27279	1.12765	4.37704	-0.7019	0.703576	0.192363	1.11128	-0.16692	1.37048	-1.33158	-0.55331	-0.87236	0.336821	0.725978	1.87101	1.68029	-0.99515		3.32512	1.91305	-0.84699	-2.47723	11.9733	-0.56365	1.2114	-2.56281	3.1381	3.97009	-1.04029	0.934269	3.55838	3.9314	-2.32348	-2.37075	-1.55894	6.06159
	1.2	0.171516	-2.1171	1.9416	-0.52687	-0.10214	0.027711	1.0121	-0.98264	-1.57288	-1.47946	1.72089	0.087044	3.1263	1.081	4.05736	-0.77324	0.681055	0.11224	1.06458	-0.25872	1.20594	-1.44185	-0.59278	-0.9489	0.387507	0.855375	1.71273	1.71034	-1.01117		3.04973	1.94175	-0.85581	-2.50517	11.1869	-0.69556	1.35968	-2.58036	2.91907	3.80104	-0.57117	0.978567	3.23687	4.01578	-2.34188	-2.41567	-1.56863	5.60112
	1.3	0.117671	-2.1741	1.97964	-0.52687	-0.22652	-0.05739	1.21694	-1.08087	-1.58068	-1.53297	1.77317	0.548894	3.96337	1.11219	3.84289	-0.84109	0.639877	0.037455	1.02092	-0.34362	1.21337	-1.54257	-0.69405	-1.01819	0.447017	0.978915	1.56268	1.62466	-0.97834		2.78845	1.73253	-0.86406	-2.53133	10.4451	-0.81809	1.68679	-2.59688	2.66018	3.78233	0.998205	1.07298	2.93552	3.92792	-2.35927	-2.4584	-1.40919	5.17134
	1.4	0.087348	-2.22705	1.82268	-0.52687	-0.34385	-0.13645	1.30925	-1.17335	-1.58804	-1.58335	1.9123	1.30288	4.85558	1.51089	3.6996	-0.90564	0.624261	-0.03235	0.980092	-0.13153	1.22023	-1.63657	-0.80207	-1.08092	0.504068	1.09686	1.42043	1.54416	-0.94814		2.54056	1.57008	-0.87177	-2.55583	9.74534	-0.80903	1.54757	-2.61243	2.41604	3.71069	3.23895	1.44291	2.65306	3.45031	-2.37569	-2.49904	-0.7904	4.77018
	1.5	0.100233	-2.27625	1.59835	-0.52687	-0.45452	-0.2099	1.47906	-1.2604	-1.59498	-1.63079	2.48154	2.14174	5.58917	2.88831	3.52664	-0.96703	0.597686	-0.0975	0.935146	0.163525	1.34057	-1.39002	-0.70362	-0.17795	0.55876	1.02684	1.28558	1.3953	-0.92034		2.30537	1.38099	-0.87897	-2.57878	9.08531	-0.31746	1.85855	-2.62708	2.1858	3.65702	5.09947	2.67839	2.38832	3.16185	-2.39122	-2.5377	-0.19898	4.39576
	1.6	0.071639	-2.32196	1.45986	-0.52687	-0.55892	-0.27813	1.36329	-1.34235	-1.60152	-1.67546	3.04177	2.49308	5.30238	4.78159	3.35183	-0.92544	0.633476	-0.15831	0.893123	0.436411	1.33864	-1.16286	-0.54867	0.709776	0.491909	0.97411	1.15775	1.28017	-0.94232		2.08224	1.55162	-0.8857	-1.96325	8.46271	0.470683	2.23746	-2.64086	1.96867	3.49186	5.72629	4.21296	2.14017	2.89664	-2.40589	-2.57447	0.197562	4.04628
	1.7	0.023746	-2.36443	1.34685	-0.52687	-0.65739	-0.34151	1.21024	-1.4195	-1.60769	-1.71752	3.77483	2.66722	4.87047	6.1426	3.12723	-0.88588	0.629911	-0.21507	0.883966	0.398183	1.48114	-0.95211	-0.35744	1.51345	0.582191	1.13689	1.03655	1.172	-0.96255		1.87054	1.7696	-0.89199	-1.32035	7.87543	1.13131	2.72967	-2.65383	1.7639	3.32136	5.47676	5.37988	1.90758	2.65279	-2.41976	-2.60945	0.110169	3.72008
	1.8	-0.06335	-2.40389	1.24124	-0.52687	-0.75028	-0.40039	0.928464	-1.49213	-1.61351	-1.75713	3.90175	2.74314	4.46563	6.30725	2.94561	-0.80329	0.655678	-0.26805	0.820316	0.263916	1.49876	-1.09032	-0.36889	1.28128	0.705979	1.26679	0.921661	1.07037	-0.98117		1.66968	2.01703	-0.89787	-0.61105	7.67504	1.26187	2.73325	-2.66605	1.57079	3.26613	5.13686	5.52921	1.68958	2.24614	-2.43286	-2.64273	0.098996	3.41561
	1.9	-0.12496	-2.44056	1.07137	-0.52687	-0.8379	-0.45508	0.677368	-1.49444	-1.619	-1.79442	3.99749	2.76248	4.08618	6.44697	2.75123	-0.7158	0.616951	-0.3175	0.767586	0.139739	1.50822	-0.91369	-0.44351	1.00085	0.937007	1.37669	0.812743	0.950154	-0.99831		1.47912	2.02146	-0.90337	-0.58381	7.58477	1.31995	2.43967	-2.67755	1.38868	3.23997	4.89142	5.28694	1.48524	2.2082	-2.28864	-2.67438	0.088317	3.13143
	2	-0.17159	-2.47462	0.896221	-0.52687	-0.92055	-0.50589	0.453615	-1.48024	-1.62418	-1.82953	4.03782	2.68475	3.85988	7.00109	2.81855	-0.54564	0.615457	-0.31481	0.68815	0.06424	1.37267	-0.74981	-0.57212	0.746968	1.06882	1.26849	0.709489	0.837206	-1.01407		1.29833	1.98643	-0.9085	-0.62477	7.94167	1.75646	2.02348	-2.68837	1.21694	3.35247	4.66465	4.9456	1.29371	3.12679	-2.04345	-2.70448	0.170616	2.86618
	2.1	-0.16933	-2.50628	0.732539	-0.52687	-0.99851	-0.5531	0.254228	-1.46688	-1.62906	-1.86259	4.13326	2.5703	3.64777	8.11222	2.85154	-0.42874	0.596001	-0.3123	0.613881	-0.00558	1.24746	-0.59777	-0.63869	0.517122	1.20827	1.36107	0.611603	1.00117	-1.02858		1.31435	2.06943	-0.9133	-0.77036	8.3065	2.21871	1.65262	-2.69856	1.11282	3.54696	4.48217	4.76067	1.1142	4.37159	-1.78279	-2.73312	0.176921	2.6186
	2.2	-0.20222	-2.53568	0.645413	-0.52687	-1.07205	-0.59694	0.076553	-1.40365	-1.63366	-1.89372	4.5629	2.53947	3.44895	8.46534	2.87768	-0.42647	0.597343	-0.30995	0.585675	-0.07016	1.29371	-0.66732	-0.66834	0.309036	1.22961	1.44945	0.518806	1.15521	-1.04193		1.37005	2.02569	-0.91778	-0.9067	8.55188	2.49711	1.32214	-2.70816	1.04497	3.68549	4.28899	4.51973	0.945936	5.26944	-1.60385	-2.76036	0.182946	2.38751
	2.3	-0.24525	-2.56301	0.563991	-0.52687	-1.14142	-0.63768	-0.08177	-1.24913	-1.638	-1.92303	4.72258	2.41905	3.13324	8.48342	2.65137	-0.51124	0.589861	-0.35661	0.559303	-0.16923	1.35851	-0.55468	-0.69573	0.120651	1.18535	1.56663	0.430834	1.29995	-1.05422		1.53232	1.84039	-0.92197	-1.03438	8.8758	2.32181	1.02764	-2.71719	0.999346	3.6741	4.11311	4.6376	0.788224	5.1415	-1.28233	-2.78627	0.0962	2.17182
	2.4	-0.23969	-2.5884	0.487899	-0.52687	-1.20685	-0.67552	-0.22286	-1.10366	-1.6421	-1.95063	4.98095	2.2731	2.83733	8.10172	3.08914	-0.59188	0.59321	-0.40016	0.534646	-0.26086	1.41837	-0.45019	-0.77313	-0.0499	1.0926	1.48262	0.347437	1.16586	-1.06553		1.49872	1.4996	-0.92589	-1.15395	8.79959	2.21473	0.765221	-2.72569	0.939134	3.5506	3.88402	4.98021	0.6404	4.95239	-1.00743	-2.81092	0.417822	1.9705
	2.5	-0.18029	-2.61198	0.350951	-0.52687	-1.26857	-0.71067	-0.34858	-1.08341	-1.64596	-1.97662	4.88471	2.03604	2.55997	8.04947	3.89826	-0.66858	0.637784	-0.44081	0.526956	-0.3456	1.4213	-0.4475	-0.86818	0.768929	1.06446	1.40242	0.268375	1.03987	-1.07594		1.42635	1.18297	-0.91908	-1.26593	8.72769	1.99796	0.740551	-2.73369	1.01944	3.42723	3.54944	5.36171	0.501844	4.90111	-0.83685	-2.83436	0.725216	1.78259
	2.6	-0.12393	-2.6339	0.321191	-0.52687	-1.32679	-0.74333	-0.46061	-1.17574	-1.6496	-2.00109	4.79403	1.80048	2.3	7.83958	4.66289	-0.74154	0.649692	-0.47875	0.519767	-0.42397	1.40192	-0.62216	-0.95595	1.51023	1.08695	1.29306	0.193424	0.921501	-1.08551		1.24826	0.888774	-0.80728	-1.37079	8.12538	1.82027	0.718567	-2.74122	1.07682	3.47011	3.33486	5.37516	0.371976	4.85396	-0.93699	-2.85666	1.01901	1.60721
	2.7	-0.16334	-2.65426	0.355079	-0.52687	-1.38171	-0.77367	-0.56045	-1.26265	-1.65303	-2.02413	4.86742	1.58041	2.05633	7.41374	4.73383	-0.81094	0.620169	-0.51416	0.513045	-0.49645	1.38402	-0.44049	-1.04726	2.18136	1.10851	1.18864	0.12237	0.810285	-1.09433		1.07929	0.642156	-0.7028	-1.469	7.55723	1.72045	0.698978	-2.74832	1.09025	3.47823	3.22431	5.07692	0.25025	4.89992	-1.03163	-2.87787	0.895284	1.4435
	2.8	-0.25487	-2.67318	0.43906	-0.52687	-1.43351	-0.80185	-0.64941	-1.34447	-1.65627	-1.63738	5.50826	1.37482	1.82794	6.70275	4.35698	-0.87695	0.530642	-0.54721	0.443383	-0.56349	1.21845	0.301121	-0.98093	1.81571	1.0684	1.17583	0.055011	0.705792	-1.10244		0.91899	0.413019	-0.36814	-1.56097	7.02131	1.8124	0.472345	-2.75499	0.935504	3.74217	3.16831	4.73687	0.136157	4.7303	-1.12106	-2.89805	0.777028	1.2907
	2.9	-0.34171	-2.69076	0.512766	-0.52687	-1.48238	-0.82803	-0.62777	-1.4215	-1.65933	-1.27323	6.1121	1.18274	1.61387	6.04903	4.00085	-0.93975	0.456405	-0.57806	0.487637	-0.62548	1.06551	0.989166	-0.85373	1.48469	1.12794	1.1636	-0.00885	0.607615	-1.1099		0.766899	0.310545	-0.16083	-1.6471	6.51579	2.08246	0.270391	-2.76128	0.789566	4.37706	3.06986	4.41918	0.029216	4.57434	-1.20557	-2.91725	0.664003	1.14809
	3	-0.40225	-2.70709	0.519948	-0.52687	-1.52847	-0.85235	-0.60848	-1.49401	-1.66221	-0.93034	6.2021	1.00329	1.41322	5.44798	3.71743	-0.99948	0.460999	-0.60686	0.529013	-0.68282	0.924237	1.89725	-0.73626	2.68173	1.2075	1.15192	-0.06938	0.515374	-1.11677		0.622603	0.120418	0.032904	-1.72776	6.03895	2.23666	0.09043	-2.76719	0.651938	4.91226	2.94942	4.06674	-0.07102	4.01291	-1.28544	-2.9355	0.555977	1.01497
	3.1	-0.45968	-2.72227	0.474349	-0.52687	-1.57195	-0.87494	-0.5913	-1.56226	-1.66492	-1.01592	6.05528	0.835645	1.22515	4.89534	3.50392	-1.0563	0.489213	-0.63374	0.600494	-0.73585	0.793742	3.65143	-0.5664	4.68047	1.35579	1.12033	-0.12677	0.428707	-1.12309		0.485702	-0.05623	-0.03353	-1.80329	5.58915	2.19523	-0.06994	-2.77276	0.522147	5.29406	2.78776	3.80678	-0.16497	3.4967	-1.36091	-2.95287	0.45273	0.890721
	3.2	-0.51418	-2.73637	0.338287	-0.52687	-1.61296	-0.89593	-0.40733	-1.62652	-1.66748	-1.0965	5.91693	0.679019	1.35095	4.38722	3.30215	-1.11034	0.554767	-0.65882	0.55794	-0.7849	0.673203	5.29006	-0.47548	7.40032	1.35049	1.09017	-0.18118	0.34728	-1.12891		0.355816	-0.28582	-0.09561	-1.87403	5.16486	1.94842	-0.21284	-2.77801	0.399747	5.08716	2.65271	3.7082	-0.25303	3.02207	-1.43224	-2.96939	0.354051	0.77475
	3.3	-0.58773	-2.74947	0.231062	-0.52687	-1.65165	-0.91543	-0.22339	-1.68701	-1.6699	-1.17238	6.13648	0.532693	1.64875	3.99367	3.05834	-1.16175	0.54641	-0.68224	0.561817	-0.83025	0.648646	6.26976	-0.36467	8.53664	1.32295	1.06138	-0.23276	0.288277	-1.13426		0.389615	-0.46138	-0.15363	-1.94028	4.76465	1.63808	-0.34018	-2.78294	0.284316	4.89234	2.40242	3.75853	-0.24732	2.58568	-1.49964	-2.9851	0.259736	0.666506
	3.4	-0.65751	-2.76164	0.152373	-0.52687	-1.68814	-0.93354	-0.01258	-1.74396	-1.67218	-1.02638	6.0033	0.514064	1.92788	3.88304	2.77362	-1.21065	0.5146	-0.70409	0.532647	-0.8722	0.671458	5.69395	-0.48264	8.65035	1.2245	0.967454	-0.28165	0.23284	-1.13919		0.450374	-0.62449	-0.20785	-2.00232	4.38713	1.34978	-0.45365	-2.78759	0.175458	4.57475	2.16657	3.73625	-0.17476	2.18444	-1.56333	-3.00005	0.42548	0.565472
	3.5	-0.72371	-2.77295	0.167924	-0.52687	-1.72256	-0.95036	-0.04268	-1.79756	-1.67432	-0.88892	5.87782	0.577823	2.49459	3.80543	2.59897	-1.25717	0.449953	-0.72449	0.505373	-0.911	0.692531	5.14859	-0.59157	7.84296	1.2364	0.877779	-0.328	0.180754	-1.14372		0.50802	-0.77275	-0.25852	-2.06041	4.03103	1.08196	-0.35309	-2.79196	0.072799	4.37024	1.96215	4.41225	-0.10675	2.11999	-1.56042	-3.01427	0.583892	0.47117
	3.6	-0.78653	-2.78346	0.170041	-0.52687	-1.40653	-0.96599	-0.08952	-1.84803	-1.67635	-0.75948	5.40967	0.63739	3.71479	3.66044	2.43392	-1.30141	0.402563	-0.74353	0.43621	-0.94688	0.707414	4.56973	-0.71902	6.94131	1.33411	0.792164	-0.37195	0.114315	-1.14789		0.405683	-0.55107	-0.30587	-1.90568	3.96782	0.983779	-0.26348	-2.79608	-0.02402	4.24738	1.94382	5.54349	-0.13125	2.2108	-1.55766	-3.02779	0.735297	0.383151
	3.7	-0.84612	-2.79322	0.298186	-0.52687	-1.10843	-0.98051	-0.17816	-1.89554	-1.67826	-0.85504	4.96855	0.574965	4.85849	3.2759	2.27794	-1.3435	0.393442	-0.76131	0.371544	-0.98007	0.675666	4.03268	-0.83671	6.37012	1.42778	0.766151	-0.4136	0.051893	-0.72361		0.279897	-0.25057	-0.25439	-1.76077	4.11745	1.00429	0.203177	-2.79996	-0.11532	4.13169	2.01514	6.63164	-0.22142	2.35934	-1.53246	-3.04065	0.7609	0.300995
	3.8	-0.90266	-2.80229	0.336934	-0.52687	-0.48183	-0.994	-0.07621	-1.94026	-1.68006	-0.94502	4.84119	0.509063	5.39651	2.89823	2.03613	-1.38353	0.393887	-0.77789	0.311084	-1.01076	0.64634	3.6902	-0.92463	5.85301	1.41131	0.795467	-0.4531	-0.00676	-0.33316		0.160557	0.222272	-0.18833	-0.87412	4.44764	1.46693	0.417341	-2.80361	-0.20142	4.11536	1.97143	6.80956	-0.30594	2.19144	-1.54568	-3.05289	0.785372	0.224313
	3.9	-0.9563	-2.81072	0.365631	-0.52687	-0.23928	-1.00653	0.014649	-1.87717	-1.68176	-1.02974	4.72118	0.539597	5.03188	2.55099	1.80762	-1.42161	0.413971	-0.79338	0.254555	-1.03914	0.537046	4.53447	-0.89436	5.38486	1.39722	0.823457	-0.49053	-0.06186	0.026153		0.047334	0.264401	-0.1266	-0.19382	4.60073	1.74611	0.757971	-2.80704	-0.10474	4.03029	1.7817	6.37414	-0.35536	1.9881	-1.55817	-3.06453	0.80876	0.152739
	4	-1.0072	-2.81855	0.246722	-0.52687	-0.01048	-1.01817	0.137881	-1.7859	-1.68336	-1.10952	4.6081	0.568122	4.75618	2.35911	1.59167	-1.45783	0.397419	-0.80783	0.201703	-1.0654	0.43609	6.37581	-0.86641	4.71593	1.44805	0.794452	-0.52603	-0.11363	-0.0713		-0.06009	0.340165	-0.16465	0.443277	4.53588	1.89373	0.674701	-2.81028	0.032194	3.95018	1.628	5.93606	-0.37829	1.73608	-1.59257	-3.0756	0.694331	0.085934
	4.1	-1.05548	-2.82582	0.144511	-0.52687	-0.14006	-0.43419	0.015147	-1.65786	-1.68488	-1.18464	4.21325	0.521189	4.42457	2.43787	1.38759	-1.49229	0.358522	-0.82132	0.152288	-1.08968	0.342836	9.42417	-0.86138	4.11032	1.49677	0.712608	-0.55967	-0.16228	-0.16098		-0.162	0.16866	-0.21815	0.288959	4.28566	1.58727	0.600499	-2.81332	0.376628	3.72181	1.48317	5.56203	-0.37312	1.50436	-1.65116	-3.08613	0.584964	0.02358
	4.2	-1.10129	-2.83258	0.090401	-0.52687	-0.26229	0.108315	-0.09422	-1.47537	-1.6863	-1.25537	3.84119	0.385241	4.11375	2.55576	1.19473	-1.52506	0.306171	-0.83391	0.106086	-1.11213	0.256697	12.2996	-0.96817	3.56205	1.45549	0.939629	-0.59157	-0.20798	-0.24351		-0.2587	0.092988	-0.24826	0.085343	3.93532	1.30259	0.610829	-2.81619	0.523573	3.50678	1.44035	5.17212	0.007545	1.19023	-1.6693	-3.09615	0.778671	-0.03462
	4.3	-1.14476	-2.83886	0.037881	-0.52687	-0.37759	0.612283	-0.12533	-1.29147	-1.68764	-1.07533	3.49061	0.258231	3.75636	2.67967	1.01248	-1.55624	0.268128	-0.84566	0.067879	-1.1329	0.177129	13.9093	-1.0668	3.06569	1.35157	1.15637	-0.62181	-0.21861	-0.31946		-0.28728	0.072233	-0.24977	-0.01524	3.60484	1.03812	0.620035	-2.81889	0.616388	3.45004	1.30502	4.80785	0.610922	0.9014	-1.63687	-3.10568	0.983004	0.111696
	4.4	-1.18599	-2.8447	-0.0282	-0.52687	-0.48635	0.485655	-0.15304	-1.16047	-1.68891	-0.9058	3.16027	0.139573	3.42138	2.57353	0.840253	-1.5859	0.249152	-0.85663	0.032155	-1.1521	0.103632	13.907	-1.15788	2.61632	1.3475	1.3633	-0.65048	-0.2286	-0.38936		-0.31439	0.203939	-0.25118	-0.10944	3.46897	0.792438	1.13411	-2.82143	0.60443	3.38964	1.2166	4.49077	1.1498	0.684661	-1.50323	-3.11474	1.1783	0.248265
	4.5	-1.22512	-2.85012	-0.13136	-0.52687	-0.58894	0.368021	-0.17774	-1.18066	-1.69011	-0.46447	3.00926	0.028717	3.38835	2.43046	1.01445	-1.6141	0.22613	-0.86686	-0.00124	-1.16987	0.035741	12.6956	-1.24198	2.2095	1.34359	1.25571	-0.67765	-0.23798	-0.45368		-0.26137	0.477238	-0.27238	-0.11747	3.34081	0.564209	1.73348	-2.82382	0.678741	3.33277	1.05989	4.19454	1.24927	0.485382	-1.41416	-3.12336	1.13127	0.514214
	4.6	-1.26223	-2.85516	-0.22776	-0.52687	-0.68571	0.258743	-0.30838	-1.24365	-1.69123	-0.13774	2.86696	-0.07485	3.66112	2.3421	1.17906	-1.64094	0.202547	-0.87642	0.008556	-1.18629	-0.02697	11.5716	-1.31965	1.84119	1.33985	1.15299	-0.70342	-0.27911	-0.51287		-0.21633	0.682797	-0.31883	-0.21508	3.21991	0.35219	2.26758	-2.82607	0.748821	3.13349	0.972848	4.01428	1.07254	0.397391	-1.3028	-3.13157	1.38672	0.561806
	4.7	-1.25493	-2.85984	-0.3121	-0.52687	-0.77699	0.157227	-0.42479	-1.30294	-1.6923	0.169903	2.81189	-0.17161	4.17234	2.22573	1.33462	-1.66646	0.211975	-0.88534	0.01772	-1.20149	-0.0849	10.5288	-1.39138	1.50775	1.24071	1.05492	-0.72784	-0.31775	-0.56735		-0.01769	0.722798	-0.36223	-0.3065	2.93002	0.155231	2.40137	-2.82819	0.734111	2.95764	0.969719	3.84767	0.944573	0.267664	-1.24829	-3.13937	1.63088	0.606227
	4.8	-1.248	-2.86419	-0.39091	-0.52687	-0.8631	0.062923	-0.52852	-1.3824	-1.6933	0.177869	3.12521	-0.262	4.37056	2.23531	1.14468	-1.69074	0.202453	-0.86454	0.026353	-1.21554	-0.1384	9.56137	-1.43305	1.20587	1.14567	0.961281	-0.75099	-0.35406	-0.61748		0.19481	0.86491	-0.40279	0.08133	2.65657	-0.02774	2.34476	-2.83018	0.663839	2.79207	0.955202	3.71834	0.871043	0.148388	-1.17474	-3.14679	1.79968	0.50921
	4.9	-1.2124	-2.86823	-0.41343	-0.52687	-0.94432	-0.02468	-0.62096	-1.36622	-1.69424	0.027556	3.42044	-0.34645	4.96458	2.05803	0.965183	-1.71383	0.22161	-0.82901	-0.01159	-1.22853	-0.18783	8.66379	-1.47152	0.932581	1.13677	0.871886	-0.77294	-0.38817	-0.66361		0.409355	0.90809	-0.4407	0.506344	2.39863	-0.19771	2.29431	-2.83206	0.59757	2.66526	0.944242	3.70802	0.952353	-0.05652	-1.05588	-3.15385	1.64142	0.418656
	5	-1.22114	-2.87198	-0.44023	-0.52687	-1.02093	-0.10607	-0.70333	-1.35099	-1.69514	-0.11398	3.94374	-0.42535	5.2658	1.89503	0.795555	-1.7358	0.188809	-0.79585	-0.04707	-1.24055	-0.23348	7.83103	-1.50705	0.685163	1.15516	0.786537	-0.79375	-0.42022	-0.70606		0.456994	1.22622	-0.47612	0.904366	2.15532	-0.09552	2.08563	-2.83383	0.500064	2.50685	1.01532	3.83242	0.990882	-0.24491	-0.96635	-3.16056	1.49016	0.334135
	5.1	-1.22333	-2.87547	-0.43597	-0.52687	-1.0932	-0.18167	-0.77673	-1.33666	-1.69598	-0.24724	3.91135	-0.49906	5.54813	1.6286	0.635253	-1.75669	0.186172	-0.79402	-0.08031	-1.09209	-0.27566	7.05843	-1.56444	0.461168	1.2882	0.705052	-0.81348	-0.45033	-0.74513		0.399408	1.18225	-0.50923	0.723481	2.49591	-0.00058	1.708	-2.83549	0.378921	2.47362	1.08045	4.00994	0.980582	0.338724	-0.87214	-3.16695	1.34559	0.255245
	5.2	-1.24915	-2.87871	-0.48312	-0.52687	-1.16137	-0.2519	-0.84214	-1.41414	-1.69677	-0.21016	3.88083	-0.56792	5.10081	1.38363	0.483766	-1.77657	0.162172	-0.80843	-0.11138	-0.86122	-0.31461	6.62701	-1.55709	0.258379	1.33353	0.627256	-0.83218	-0.47862	-0.78109		0.273945	1.09793	-0.54017	0.492268	2.81719	0.087604	1.37149	-2.83706	0.286584	2.41322	1.16462	4.01256	0.820698	1.4338	-0.90925	-3.17302	1.20741	0.181611
	5.3	-1.27364	-2.88172	-0.52718	-0.52687	-1.22567	-0.31715	-0.69143	-1.48708	-1.69752	-0.17524	3.52797	-0.63226	4.68153	1.1584	0.340609	-1.79547	0.139234	-0.70566	-0.14044	-0.6477	-0.35059	6.22675	-1.5503	0.07479	1.35007	0.55298	-0.84991	-0.5052	-0.81417		0.201491	0.741572	-0.56908	0.395313	3.12024	-0.09056	1.65536	-2.83853	0.241395	2.35634	1.06208	3.81824	0.670838	2.44066	-0.93612	-3.1788	1.07535	0.112882
	5.4	-1.30298	-2.88452	-0.59768	-0.52687	-1.28632	-0.16081	-0.40248	-1.55575	-1.69822	0.484262	3.40564	-0.69237	4.28855	0.951311	0.205323	-1.81346	0.088598	-0.36343	-0.1676	-0.6098	-0.38383	6.16433	-1.54403	-0.09142	1.25051	0.482068	-0.86672	-0.53017	-0.84462		0.13275	0.410472	-0.5961	0.64061	2.836	-0.25607	1.90833	-2.83992	0.2913	2.18688	0.932883	3.54908	0.530374	2.60956	-0.94638	-3.1843	0.949128	0.048732
	5.5	-1.30407	-2.88712	-0.66355	-0.52687	-1.34354	0.295501	0.05162	-1.62038	-1.69889	1.12025	3.29038	-0.74852	3.9202	0.760904	0.077476	-1.83056	0.022585	-0.04401	-0.193	-0.66832	-0.41453	6.23056	-1.59859	-0.01195	1.15506	0.414365	-0.88265	-0.55364	-0.87264		0.067532	0.102839	-0.62135	0.870328	2.56788	-0.40982	2.13374	-2.84123	0.316454	2.02731	0.78248	3.31144	0.398717	2.2064	-0.89552	-3.18953	0.82849	-0.01114
	5.6	-1.26423	-2.88954	-0.72511	-0.52687	-1.3975	0.719404	0.247284	-1.68124	-1.69952	1.71909	3.18176	-0.80098	3.72796	0.585834	-0.04334	-1.84683	-0.03164	0.137921	-0.21675	-0.72244	-0.44289	6.46772	-1.64897	0.238009	1.06356	0.349726	-0.89775	-0.57568	-0.89843		-0.04092	-0.18299	-0.64495	1.23355	2.31497	-0.45143	1.75087	-2.84246	0.298286	1.87706	0.755739	3.08943	0.319971	1.83571	-0.82816	-3.1945	0.713189	-0.06703
	5.7	-1.22644	-2.89178	-0.78265	-0.52687	-1.44841	0.896256	0.625319	-1.73852	-1.70011	1.65632	2.86925	-0.84999	3.58317	0.424867	-0.15751	-1.86231	-0.07819	0.061425	-0.23895	-0.77249	-0.46909	6.37883	-1.69549	0.464299	0.975845	0.288014	-0.91207	-0.5964	-0.92216		-0.14382	-0.23759	-0.667	1.23761	2.07641	-0.39435	1.40969	-2.84362	0.230501	1.79828	0.755667	2.93757	0.246163	1.63984	-0.70754	-3.19923	0.602987	-0.11919
	5.8	-1.22263	-2.89386	-0.83641	-0.52687	-1.49643	0.749456	0.765566	-1.79245	-1.70066	1.63207	2.7407	-0.89578	3.47437	0.276867	-0.26541	-1.87703	-0.12121	-0.00997	-0.25157	-0.81878	-0.49328	5.88683	-1.73846	0.515816	0.891753	0.229095	-0.92565	-0.61586	-0.944		-0.24145	-0.16829	-0.68761	1.24141	1.98817	-0.34132	1.10566	-2.84471	0.166576	1.79046	0.779419	2.7381	0.176981	2.15604	-0.65409	-3.20373	0.497661	-0.16788
	5.9	-1.25988	-2.8958	-0.88666	-0.52687	-1.54173	0.613084	0.890541	-1.74691	-1.70119	1.60923	2.61957	-0.93856	3.3019	0.140789	-0.36737	-1.89104	-0.15314	-0.07662	-0.26338	-0.86159	-0.51564	5.25465	-1.77813	0.384452	0.911019	0.172843	-0.93852	-0.63414	-0.9641		-0.33407	-0.10389	-0.70687	1.70251	1.90494	-0.34261	1.40159	-2.84573	0.106292	1.82697	0.731753	2.55174	0.367112	3.73442	-0.66053	-3.20801	0.396994	-0.21333
	6	-1.29521	-2.8976	-0.93362	-0.52687	-1.58445	0.486399	0.643574	-1.70405	-1.70169	1.58772	2.50543	-0.97049	3.10485	0.015673	-0.46373	-1.90436	-0.17025	-0.13882	-0.26598	-0.90119	-0.53628	4.86094	-1.81477	1.05599	1.36455	0.119138	-0.95072	-0.65132	-0.98259		-0.42195	-0.02847	-0.72487	2.13433	2.23666	-0.43955	1.6653	-2.8467	0.007571	1.80455	0.736425	2.32209	0.545321	5.31029	-0.74784	-3.21208	0.300779	-0.25574
	6.1	-1.32874	-2.89927	-0.9775	-0.52687	-1.62476	0.769715	0.423502	-1.66369	-1.70215	1.35506	2.29696	-1.00032	2.89324	-0.09936	-0.55479	-1.91703	-0.16883	-0.19688	-0.27655	-0.93781	-0.55535	4.5327	-1.84861	1.58735	1.79934	0.067864	-0.96228	-0.66746	-0.99961		-0.50532	0.029496	-0.74169	2.71431	2.65247	-0.52961	2.23648	-2.84761	0.11797	1.71709	0.727096	2.10755	0.712357	6.06293	-0.75879	-3.21596	0.208821	-0.29534
	6.2	-1.34176	-2.90083	-1.01851	-0.52687	-1.66277	1.03291	0.26782	-1.68856	-1.7026	1.13599	2.58474	-1.02819	2.61238	-0.20513	-0.64084	-1.92908	-0.17256	-0.25107	-0.28643	-0.97167	-0.57297	4.37868	-1.87985	2.06841	2.11628	0.01891	-0.97325	-0.68263	-1.01527		-0.58442	0.229232	-0.75741	2.53225	3.08407	-0.66393	2.17862	-2.84846	0.313779	1.69835	0.730048	1.9071	0.56929	5.65117	-0.76914	-3.21964	0.12093	-0.33229
	6.3	-1.35412	-2.90227	-1.05683	-0.52687	-1.69863	1.6641	0.168527	-1.71197	-1.70301	0.929716	3.36717	-1.06226	2.34912	-0.30238	-0.72216	-1.94055	-0.18838	-0.30165	-0.3041	-1.003	-0.58924	4.13075	-1.90871	1.71345	1.98504	-0.02783	-0.98364	-0.69688	-1.02969		-0.65947	0.340011	-0.7721	2.36175	3.13556	-0.78871	2.12705	-2.84927	0.498438	1.67479	0.658118	1.80868	0.435193	5.00299	-0.80145	-3.22314	0.073935	-0.36678
	6.4	-1.36585	-2.90361	-1.09265	-0.52687	-1.73246	2.34852	0.126129	-1.70165	-1.7034	0.799844	6.18967	-1.09409	2.25636	-0.3918	-0.79901	-1.95146	-0.2168	-0.34886	-0.32062	-1.03196	-0.60427	4.12779	-1.93535	1.39211	1.85924	-0.07245	-0.99349	-0.71027	-1.04295		-0.73067	0.335005	-0.78583	2.26983	3.14015	-0.84378	1.74491	-2.85003	0.469084	1.80331	0.529569	1.72504	0.309504	4.40702	-0.90354	-3.22648	0.029019	-0.39898
	6.5	-1.39575	-2.90486	-1.12612	-0.52687	-1.76437	2.98433	0.047922	-1.72539	-1.70377	0.790952	12.1671	-1.12383	2.29255	-0.47401	-0.87163	-1.96183	-0.2419	-0.39293	-0.33607	-1.05876	-0.61816	3.97452	-1.95996	1.10118	1.73863	-0.11505	-1.00284	-0.72284	-1.05516		-0.7415	0.184479	-0.79866	2.18375	3.13863	-0.76009	1.40438	-2.85074	0.442419	1.94603	0.412035	1.6469	0.191695	3.85906	-1.00002	-3.22965	-0.01391	-0.42902
	6.6	-1.35772	-2.90602	-1.1574	-0.52687	-1.79446	3.18828	0.042501	-1.74773	-1.70412	0.864664	20.4356	-1.15161	2.32647	-0.5496	-0.94026	-1.9717	-0.27059	-0.43406	-0.30796	-1.08353	-0.63098	3.74455	-1.98268	0.837802	1.62301	-0.15572	-1.00366	-0.73466	-1.06639		-0.75178	0.052988	-0.81065	2.10313	3.4659	-0.58193	1.10093	-2.85142	0.438126	2.16041	0.301285	1.48809	0.081273	3.35525	-1.09118	-3.23266	-0.09195	-0.43973
	6.7	-1.2636	-2.90709	-1.18663	-0.52687	-1.82285	2.87867	0.062473	-1.80112	-1.70445	0.904615	27.8592	-1.17757	2.20428	-0.61911	-1.00511	-1.98108	-0.27635	-0.47245	-0.28168	-1.10645	-0.64283	3.26711	-2.00367	0.599356	1.51216	-0.19456	-1.00443	-0.74577	-1.07673		-0.76153	-0.06918	-0.82185	1.7843	3.57887	-0.44164	0.830526	-2.85205	0.815304	2.32299	0.171453	1.3314	-0.02223	2.89201	-1.17734	-3.23553	-0.16653	-0.44973
	6.8	-1.15952	-2.90809	-1.21395	-0.52687	-1.84963	2.90782	0.080271	-1.85137	-1.70476	0.828839	31.0522	-1.20182	1.96661	-0.68301	-1.0664	-1.99001	-0.29691	-0.50828	-0.25711	-1.12764	-0.65377	2.87671	-2.02305	0.383485	1.4059	-0.23163	-1.00517	-0.7562	-1.08624		-0.82751	-0.1827	-0.83232	1.48571	3.65192	-0.44615	0.589568	-2.85264	1.24534	3.13128	-0.0287	1.18501	-0.11924	2.4661	-1.25876	-3.23826	-0.23782	-0.45906
	6.9	-1.12718	-2.90902	-1.23947	-0.52687	-1.87489	3.53548	-0.00757	-1.80538	-1.70506	0.675403	30.9136	-1.22447	1.74384	-0.74176	-1.12432	-1.9985	-0.31656	-0.54172	-0.27669	-1.14724	-0.66388	2.51451	-2.04094	0.188051	1.30403	-0.26703	-1.01391	-0.766	-1.095		-0.75807	-0.2834	-0.84211	1.20609	3.33752	-0.55076	0.37485	-2.85321	1.6981	4.97213	-0.2173	1.08875	-0.21016	2.64914	-1.3357	-3.24086	-0.30596	-0.47876
	7	-1.13897	-2.90988	-1.21125	-0.52687	-1.89872	4.11856	-0.15674	-1.76208	-1.70533	0.49603	29.0002	-1.24564	1.53504	-0.79579	-1.17906	-2.00658	-0.33261	-0.57294	-0.295	-1.16537	-0.67321	2.24877	-2.05747	0.01112	1.20637	-0.30082	-1.02219	-0.77521	-1.10306		-0.37797	-0.05023	-0.85125	0.944226	3.04096	-0.68358	0.183513	-2.85373	1.74385	7.69653	-0.34931	1.55652	-0.29539	2.81744	-1.40841	-3.24333	-0.37107	-0.31401
	7.1	-1.16495	-2.91069	-1.16371	-0.52687	-1.38375	4.46326	-0.28966	-1.72132	-1.70559	0.44773	27.4186	-1.26541	1.33933	-0.84546	-1.23078	-2.01427	-0.34073	-0.60208	-0.31211	-1.18214	-0.68184	2.55912	-2.07273	-0.14906	1.11275	-0.33309	-1.03004	-0.78386	-1.11047		-0.01736	0.166413	-0.8598	0.698993	2.76121	-0.80697	0.013012	-2.85423	1.61995	10.5962	-0.45006	2.25098	-0.37527	3.19119	-1.47712	-3.24568	-0.43331	-0.16024
	7.2	-1.1896	-2.91143	-0.97948	-0.52687	-0.89799	4.18289	-0.40811	-1.77626	-1.70584	1.25508	26.2609	-1.28389	1.1559	-0.89112	-1.27966	-2.02158	-0.35019	-0.62927	-0.32109	-1.19764	-0.6898	3.15318	-2.08682	-0.29408	1.023	-0.36389	-1.03748	-0.79199	-1.11729		0.192757	0.331529	-0.86778	0.469336	2.49734	-0.79649	-0.13892	-2.8547	1.85985	13.0564	-0.545	2.85625	-0.45015	2.96019	-1.54206	-3.24791	-0.48136	-0.02306
	7.3	-1.22854	-2.91212	-0.85939	-0.52687	-0.43978	3.92244	-0.51366	-1.82797	-1.70607	2.09775	25.6693	-1.30114	0.983961	-0.93311	-1.32586	-2.02853	-0.38958	-0.65466	-0.32948	-1.21198	-0.69716	3.70159	-2.05829	-0.42536	0.936963	-0.3933	-1.04453	-0.79963	-1.12357		0.077883	0.158207	-0.87525	0.254263	2.24843	-0.35151	-0.27431	-2.85514	2.42806	14.4648	-0.68015	2.86402	-0.52033	2.7478	-1.60342	-3.25004	-0.52728	-0.04346
	7.4	-1.26548	-2.91277	-0.76834	-0.52687	-0.54501	3.78015	-0.4908	-1.87665	-1.70629	2.7706	24.9986	-1.31727	0.822805	-0.97172	-1.36951	-2.03514	-0.43275	-0.67835	-0.33733	-1.22525	-0.70396	3.96136	-2.03194	-0.54422	0.854479	-0.42138	-1.05122	-0.8068	-1.12935		-0.0311	0.205695	-0.88222	0.05285	2.01364	0.06187	-0.39496	-2.85555	3.09324	14.6742	-0.79348	2.61384	-0.58611	2.4174	-1.66141	-3.25206	-0.57117	0.098031
	7.5	-1.30053	-2.91336	-0.82123	-0.52687	-0.64427	3.70629	-0.47044	-1.92248	-1.70649	2.64511	24.6643	-1.33132	0.671753	-0.84547	-1.41076	-2.04143	-0.44138	-0.70047	-0.35169	-1.23751	-0.71024	3.89623	-2.00761	-0.65182	0.775404	-0.44818	-1.05756	-0.81355	-1.13467		-0.13451	0.1211	-0.88874	0.569351	1.93851	0.413259	-0.50247	-2.85594	3.29573	13.9818	-0.87462	2.38011	-0.64776	2.11361	-1.68569	-3.25398	-0.62456	0.230096
	7.6	-1.33378	-2.91392	-0.87067	-0.52687	-0.7379	3.87517	-0.45229	-1.96562	-1.70669	2.4755	23.9437	-1.31134	0.530172	-0.5831	-1.44975	-2.04742	-0.43945	-0.72111	-0.36512	-1.24886	-0.71604	3.76825	-2.02669	-0.74924	0.699598	-0.47378	-1.06357	-0.81988	-1.13956		-0.23261	0.042502	-0.89483	1.16499	2.13245	0.774211	-0.59827	-2.85631	3.18712	13.4384	-0.95108	2.16174	-0.70555	2.02307	-1.69843	-3.25581	-0.67558	1.00012
	7.7	-1.36533	-2.91444	-0.91686	-0.52687	-0.49553	3.81258	-0.55303	-2.00624	-1.70687	2.44548	23.8727	-1.26816	0.397467	-0.34186	-1.48659	-2.05311	-0.42769	-0.74037	-0.37767	-1.25935	-0.7214	3.39221	-2.04431	-0.83743	0.626925	-0.49821	-1.06927	-0.82583	-1.14407		-0.32569	0.144973	-0.90053	1.72281	2.31539	1.24603	-0.68364	-2.85666	3.11829	13.0095	-1.0608	1.95774	-0.75972	2.09163	-1.71047	-3.25755	-0.72435	2.12067
	7.8	-1.39527	-2.91491	-0.96184	-0.52687	-0.2669	3.69612	-0.6428	-2.04447	-1.70704	2.32344	23.8443	-1.19908	0.273084	-0.23407	-1.5214	-2.05852	-0.42069	-0.75836	-0.38941	-1.26905	-0.72634	3.04334	-2.04121	-0.77009	0.557257	-0.52154	-0.2748	-0.83143	-1.14821		-0.41399	0.325132	-0.90585	1.54007	2.65784	1.59187	-0.75971	-2.85698	3.78721	12.6994	-1.18981	1.76715	-0.81049	2.15466	-1.75237	-3.2592	-0.77096	3.41132
	7.9	-1.42367	-2.91536	-1.00388	-0.52687	-0.05125	3.35044	-0.72279	-2.08046	-1.70721	2.29506	24.1165	-1.16766	0.156498	-0.28127	-1.5543	-2.06367	-0.35274	-0.77514	-0.40038	-1.27803	-0.73092	3.99735	-1.88151	-0.65274	0.490469	-0.54381	0.478354	-0.83668	-1.15203		-0.49777	0.492521	-0.91082	1.257	3.45556	1.5381	-0.8275	-2.85729	5.01944	12.2576	-1.31139	1.58909	-0.85808	2.51836	-1.70002	-3.26078	-0.81551	3.93453
	8	-1.40647	-2.91577	-1.04316	-0.52687	-0.17852	3.02931	-0.79407	-2.11434	-1.70736	2.13867	23.8952	-1.10441	0.221418	-0.32466	-1.58539	-2.06857	-0.24216	-0.79081	-0.35413	-1.28633	-0.73514	5.28842	-1.73403	-0.5465	0.426441	-0.56508	1.19235	-0.84162	-1.02889		-0.57726	0.312736	-0.91546	0.991899	4.63796	1.53291	-0.8879	-2.85758	6.0186	11.7593	-1.40033	1.42274	-0.90268	2.61707	-1.65054	-3.26228	-0.85809	3.86053
	8.1	-1.39016	-2.91616	-1.06563	-0.52687	0.119033	2.731	-0.85759	-2.05325	-1.7075	2.1124	23.418	-1.07506	0.33942	-0.41228	-1.61478	-2.07323	-0.10918	-0.80543	-0.3104	-1.294	-0.73904	6.65797	-1.6172	0.08582	0.36506	-0.58538	1.06936	-0.84626	-0.91557		-0.65268	0.156527	-0.91981	0.977923	5.43708	1.95254	-0.94173	-2.85785	6.22703	11.3787	-1.38684	1.32939	-0.94449	2.70783	-1.60379	-3.2637	-0.85233	3.5467
	8.2	-1.37469	-2.91652	-1.08662	-0.52687	0.399704	2.45388	-0.91419	-1.99574	-1.70764	1.97009	22.8341	-1.04764	0.450025	-0.49285	-1.64254	-2.07767	-0.02855	-0.81908	-0.26953	-1.3011	-0.74264	6.76498	-1.66615	0.781686	0.306217	-0.60476	1.07126	-0.85061	-0.81128		-0.72422	0.331935	-0.92386	0.964835	5.45135	2.9835	-0.9897	-2.85811	5.77978	11.0078	-1.37412	1.36154	-0.98367	2.58621	-1.66176	-3.26505	-0.74657	3.25379
	8.3	-1.40414	-2.91685	-1.10625	-0.52687	0.664455	2.19644	-0.96463	-1.94161	-1.70777	1.8361	22.2569	-1.08044	0.379499	-0.56692	-1.66878	-2.08188	-0.0052	-0.83182	-0.28782	-1.30767	-0.74597	6.35518	-1.71136	1.67116	0.249805	-0.62327	1.15341	-0.85471	-0.84196		-0.79211	0.683567	-0.92766	0.952578	5.22413	4.22022	-1.03244	-2.85835	5.358	10.7979	-1.38774	1.39158	-1.0204	2.58639	-1.71654	-3.26634	-0.64549	2.98039
	8.4	-1.43209	-2.91716	-1.12975	-0.52687	0.496588	1.95728	-0.78025	-1.98363	-1.70789	1.58893	22.0237	-1.11107	0.290966	-0.63503	-1.69358	-2.08589	-0.01468	-0.84371	-0.3054	-1.31374	-0.74904	5.98625	-1.75311	1.91425	0.195726	-0.64094	1.2313	-0.85855	-0.8702		-0.85651	0.914491	-0.9312	0.706816	5.12531	5.0398	-1.07053	-2.85857	5.15679	10.5221	-1.49789	1.35757	-1.05483	2.80999	-1.75223	-3.26757	-0.59535	2.7252
	8.5	-1.4586	-2.91744	-1.08245	-0.52687	0.338243	2.43011	-0.61595	-2.02319	-1.70801	1.3562	21.5458	-0.81437	0.674872	-0.69765	-1.71701	-2.08971	-0.04872	-0.8548	-0.32184	-1.31935	-0.75188	5.55487	-1.79167	1.95453	0.143882	-0.65781	1.18664	-0.86217	-0.89618		-0.91762	0.808504	-0.93451	0.476661	5.40576	5.06527	-1.10447	-2.85879	5.06978	10.191	-1.60167	1.47619	-1.08709	3.26482	-1.78595	-3.26874	-0.64766	2.68988
	8.6	-1.48375	-2.91771	-1.03824	-0.52687	0.188879	3.52493	-0.46954	-2.06042	-1.70811	1.13706	21.4901	-0.53718	1.57265	-0.75522	-1.73916	-2.09334	-0.07154	-0.86516	-0.33721	-1.32455	-0.7545	5.31617	-1.82727	1.96396	0.094181	-0.67391	1.06394	-0.86556	-0.92009		-0.97559	0.472659	-0.93761	0.261123	5.48105	4.81083	-1.13472	-2.85899	5.29347	9.81324	-1.69947	1.79462	-1.11734	3.93143	-1.81782	-3.26984	-0.69767	2.89113
	8.7	-1.50762	-2.91796	-0.98821	-0.52687	0.047988	4.65259	-0.5684	-2.09548	-1.70821	0.93072	20.8161	-0.27822	2.61809	-0.80816	-1.76008	-2.09679	-0.08608	-0.46992	-0.35158	-1.32935	-0.75693	5.48155	-1.86015	1.85133	0.046534	-0.68929	0.947626	-0.86876	-0.94209		-1.03059	0.273722	-0.9405	0.059274	5.57756	4.57768	-1.16167	-2.85918	6.10555	9.66537	-1.79162	2.1853	-1.14569	4.79946	-1.72351	-3.2709	-0.74546	3.07897
	8.8	-1.49916	-2.91819	-1.01072	-0.52687	-0.08491	5.31346	-0.65649	-1.96319	-1.70831	1.03262	20.711	-0.3616	3.1311	-0.85683	-1.77986	-2.10007	-0.07941	-0.101	-0.36501	-1.33379	-0.75917	5.64526	-1.89051	1.74937	0.000857	-0.70397	0.837358	-0.87175	-0.96234		-1.08277	0.088885	-0.9432	-0.12976	5.46269	4.50045	-1.18569	-2.85936	7.08362	9.62119	-1.87845	2.28055	-1.17226	5.3127	-1.59451	-3.2719	-0.79114	3.05143
	8.9	-1.48131	-2.9184	-1.03176	-0.52687	-0.21027	5.2718	-0.735	-1.83866	-1.7084	1.12857	20.2855	-0.4395	3.074	-0.90159	-1.79855	-2.1032	-0.06934	0.243337	-0.37757	-1.26919	-0.76123	5.63562	-1.91855	1.42462	-0.04293	-0.71798	0.732824	-0.87457	-0.41649		-1.13228	0.163679	-0.94573	-0.23777	5.76767	4.24655	-0.97129	-2.85952	7.70025	9.51075	-1.90526	2.49258	-1.19716	5.96907	-1.47259	-3.27286	-0.8348	2.79151
	9	-1.39798	-2.9186	-1.06921	-0.52687	-0.32852	5.1225	-0.80495	-1.72143	-1.70849	1.27252	19.7951	-0.51228	2.7818	-0.94273	-1.81621	-2.10617	-0.05751	0.159818	-0.38932	-1.20943	-0.76314	5.25531	-1.94444	1.13062	-0.08491	-0.73136	0.633725	-0.87722	0.085832		-1.17926	0.260552	-0.94809	-0.24399	6.09045	3.9479	-0.653	-2.85968	7.48409	9.23867	-1.85291	3.32268	-1.22051	6.5813	-1.49789	-3.27377	-0.87652	2.54891
	9.1	-1.35001	-2.91878	-1.10422	-0.52687	-0.44007	5.30502	-0.86728	-1.77636	-1.70857	1.18388	18.803	-0.58028	2.6588	-0.98057	-1.8329	-2.10899	-0.05779	0.081864	-0.4003	-1.15417	-0.76491	4.86722	-1.92067	0.864448	-0.12515	-0.74414	0.539778	-0.8797	0.548104		-1.22382	0.350558	-0.9503	-0.19514	6.22716	3.56094	-0.30498	-2.85983	6.96526	8.92709	-1.75756	4.1032	-1.24239	6.89037	-1.56168	-3.27463	-0.9164	2.37839
	9.2	-1.25835	-2.91895	-1.13693	-0.52687	-0.54528	6.24795	-0.92283	-1.82806	-1.70864	1.10041	17.7464	-0.6438	2.78294	-1.01535	-1.84867	-2.11168	-0.07498	0.009103	-0.41056	-1.00404	-0.76653	4.50715	-1.89872	0.62348	-0.16373	-0.75633	0.450716	-0.88204	0.735666		-1.2661	0.187654	-0.95236	-0.11083	5.94279	3.20146	-0.23067	-2.85997	6.47598	8.68155	-1.6913	4.50174	-1.26289	6.90998	-1.62197	-2.08494	-0.95452	2.21923
	9.3	-1.19632	-2.91911	-1.1675	-0.52687	-0.64453	7.37202	-0.97233	-1.87674	-1.70872	1.06187	17.3502	-0.70315	3.06187	-1.04733	-1.86358	-2.11424	-0.09061	-0.05881	-0.42016	-0.8652	-0.76804	4.33228	-1.87845	0.607333	-0.20072	-0.76798	0.366284	-0.88423	0.908273		-1.30622	-0.10419	-0.95428	0.192579	5.93809	2.94723	-0.29169	-2.8601	6.08411	8.48088	-1.63224	4.14897	-1.28212	6.91947	-1.67894	-0.9533	-0.99095	2.07068
	9.4	-1.1224	-2.91926	-1.19607	-0.52687	-0.73815	7.78672	-1.01644	-1.92256	-1.70878	0.953593	17.6003	-0.75859	3.17243	-1.07674	-1.87767	-2.11667	-0.11015	-0.1222	-0.42913	-0.73679	-0.76943	4.17004	-1.90741	0.592716	-0.23617	-0.7791	0.286243	-0.8863	1.06712		-1.34427	-0.37534	-0.95608	0.422045	5.93366	2.68124	-0.11813	-2.86023	5.76366	8.2062	-1.54489	3.81441	-1.30013	6.92819	-1.73278	0.12314	-0.75759	1.87609
	9.5	-1.10824	-2.9194	-1.22277	-0.52687	-0.82646	7.3986	-1.05574	-1.9657	-1.70885	0.851635	18.2775	-0.81039	3.03664	-1.10378	-1.89098	-2.11898	-0.10062	-0.18137	-0.43752	-0.78576	-0.77071	4.38002	-1.93416	0.579481	-0.27017	-0.78971	0.210363	-0.88823	0.886662		-1.38038	-0.62728	-0.95777	0.632106	5.92948	2.43414	0.036536	-2.86034	5.46146	8.08025	-1.49402	3.50184	-1.31702	6.65587	-1.78365	-0.04345	-0.53456	1.69448
	9.6	-1.13628	-2.91952	-1.24772	-0.52687	-0.90975	6.78992	-0.97914	-2.00631	-1.70891	0.661968	18.3431	-0.85878	2.74679	-1.12864	-1.90356	-2.12118	-0.1234	-0.23659	-0.44537	-0.83106	-0.7719	4.28181	-1.95885	0.365492	-0.30275	-0.79984	0.138428	-0.89005	0.720596		-1.41464	-0.69963	-0.95934	0.509431	5.48589	2.0893	0.671458	-2.86045	5.10691	7.78722	-1.52031	3.20972	-1.33285	5.92675	-1.83173	-0.2019	-0.30127	1.52496
	9.7	-1.17795	-2.91964	-1.27104	-0.52687	-0.98833	6.22448	-0.91087	-2.04454	-1.70896	0.48338	18.081	-0.90399	2.4751	-1.1515	-1.91544	-2.12328	-0.14334	-0.28814	-0.4527	-0.87295	-0.773	4.59209	-1.98166	0.171762	-0.33399	-0.80952	0.070234	-0.89176	0.567771		-1.44714	-0.76685	-0.96081	0.394546	5.06746	1.76895	1.22054	-2.86056	4.72345	7.55077	-1.62281	2.93681	-1.34768	5.25637	-1.87717	-0.35263	-0.34648	1.36673
	9.8	-1.21749	-2.91975	-1.29283	-0.52687	-1.06244	5.69921	-0.85004	-2.08053	-1.70902	0.358831	17.235	-0.94623	2.42067	-1.17251	-1.92668	-2.12527	-0.15032	-0.33625	-0.45956	-0.91169	-0.77401	5.13223	-2.00273	-0.00363	-0.36394	-0.81876	0.005585	-0.89337	0.427132		-1.47798	-0.64314	-0.96218	0.184224	4.67277	1.47136	1.70983	-2.86065	4.38325	7.14232	-1.65078	2.68184	-1.36159	4.63999	-1.92011	-0.20164	-0.38968	1.21905
	9.9	-1.255	-2.91986	-1.3132	-0.52687	-0.87803	5.21124	-0.90747	-2.11441	-1.70907	0.413629	16.4829	-0.98569	2.36965	-1.19183	-1.93729	-2.12716	-0.1334	-0.38115	-0.46597	-0.94752	-0.77494	5.56873	-2.02218	-0.16241	-0.39265	-0.82758	-0.0557	-0.89488	0.297707		-1.50724	-0.62685	-0.96347	-0.01274	4.30047	1.1949	1.78649	-2.86074	4.12971	6.91521	-1.67715	2.44364	-1.37462	4.07327	-1.96068	0.898379	-0.4511	1.08121
	10	-1.29059	-2.91995	-1.33223	-0.52687	-0.70407	4.75794	-0.90197	-2.1463	-1.70911	0.465225	15.4748	-1.00871	2.32183	-1.2096	-1.94733	-2.12897	-0.0843	-0.42307	-0.47197	-0.98065	-0.77581	5.73028	-2.0045	0.101656	-0.42017	-0.836	-0.08028	-0.8963	0.178602		-1.53499	-0.6117	-0.96467	-0.1972	3.94928	1.02504	1.57919	-2.86083	3.91887	6.6862	-1.70199	2.2211	-1.38684	3.5522	-1.99903	1.94473	-0.5098	0.952545
Fig. 2p		Time (s)
0.15 mA	Cell numbers	-5	-4.9	-4.8	-4.7	-4.6	-4.5	-4.4	-4.3	-4.2	-4.1	-4	-3.9	-3.8	-3.7	-3.6	-3.5	-3.4	-3.3	-3.2	-3.1	-3	-2.9	-2.8	-2.7	-2.6	-2.5	-2.4	-2.3	-2.2	-2.1	-2	-1.9	-1.8	-1.7	-1.6	-1.5	-1.4	-1.3	-1.2	-1.1	-1	-0.9	-0.8	-0.7	-0.6	-0.5	-0.4	-0.3
	1	1.44461	1.63447	1.41127	1.20096	1.00279	0.816063	0.640112	0.474317	0.318093	0.170888	0.03218	-0.09852	-0.22168	-0.33772	-0.44707	-0.20175	0.44854	1.06129	1.29031	1.08698	0.895389	0.714858	0.544749	0.38446	0.233423	0.091105	-0.043	-0.16936	-0.28843	-0.40062	-0.50634	-0.60595	-0.69982	-0.78826	-0.8716	-0.95013	-1.02413	-1.09386	-1.15956	-0.92107	-0.69635	-0.38699	-0.39588	-0.40426	-0.50977	-0.27567	0.280341	1.14414
	2	0.541323	0.369782	0.20826	0.056172	-0.08703	-0.22187	-0.34884	-0.46838	-0.58095	-0.32717	-0.08822	0.136775	-0.01114	-0.15041	-0.28155	-0.40503	-0.52129	-0.63077	-0.73385	-0.83091	-0.86343	-0.8806	-0.60374	-0.40192	-0.22533	-0.3521	-0.4151	-0.47442	-0.53027	-0.63922	-0.74181	-0.82672	-0.7748	-0.28714	0.380786	0.877834	0.959877	0.910782	1.10426	1.23363	1.26135	1.04775	0.846633	0.657259	0.478946	0.311048	0.152956	0.004099
	3	0.007413	-0.06039	-0.12367	-0.18274	-0.23787	-0.28933	-0.33736	-0.3822	-0.42404	-0.4631	-0.49955	-0.53358	-0.56534	-0.59498	-0.62265	-0.64848	-0.67258	-0.69508	-0.71608	-0.73568	-0.75398	-0.77105	-0.78699	-0.80187	-0.81575	-0.82871	-0.84081	-0.8521	-0.86264	-0.51595	0.054689	0.805748	1.65923	2.2088	2.7392	2.72528	2.71229	2.46428	2.2328	2.01674	1.81507	1.62684	1.45115	1.28717	1.13411	0.991243	0.857898	0.857951
	4	-0.54052	-0.52522	-0.51092	-0.51399	-0.50771	-0.50184	-0.49635	-0.50036	-0.50412	-0.45866	-0.41615	-0.37641	-0.38823	-0.39928	-0.40961	-0.41927	-0.4283	-0.43675	-0.44464	-0.45203	-0.36213	-0.27808	-0.19322	-0.21068	-0.227	-0.24749	-0.26665	-0.28456	-0.30235	-0.31899	0.112892	0.823001	1.95832	2.57967	2.8663	2.66704	2.47343	2.28042	2.12885	1.98714	1.97666	1.93384	1.8938	1.83843	1.79782	1.75985	1.67765	1.58962
	5	-0.20116	-0.29575	-0.44584	-0.58444	-0.71243	-0.83063	-0.8685	-0.81345	-0.76261	-0.78695	-0.89944	-1.00333	-1.03872	-1.0714	-0.93206	-0.67226	-0.34835	-0.11893	-0.02684	0.093641	0.175889	0.532389	0.742171	0.865098	0.790628	0.721857	0.65835	0.49727	0.366868	0.246446	0.172588	0.114987	0.154812	0.092218	0.005458	-0.11745	-0.01023	0.254472	0.922855	1.78838	2.42198	2.53292	2.16635	1.91502	1.71584	1.53191	1.29336	1.05169
	6	1.54845	1.8115	1.59071	1.38444	1.19173	1.01169	1.12483	1.64191	2.12499	2.29496	2.04238	1.80641	1.62939	1.50137	1.38178	1.2613	1.11138	1.01584	1.12052	1.33021	1.4816	1.39439	1.20103	1.02038	0.851606	0.693932	0.546625	0.409004	0.280432	0.160314	0.073121	-0.00834	-0.06048	-0.13421	-0.2031	-0.29143	-0.37394	-0.45103	-0.52305	-0.59034	-0.6532	-0.71193	-0.7668	-0.81806	-0.86594	-0.91068	-0.9297	-0.93492
	7	-0.14322	-0.2584	-0.36683	-0.50116	-0.59564	-0.67518	-0.66081	-0.6147	-0.56006	-0.59786	-0.45578	-0.34267	-0.13685	-0.16	-0.18179	0.064224	0.640245	1.57378	2.32252	2.79775	2.85385	2.67087	2.35848	2.0644	1.78756	1.52694	1.34583	1.28144	1.28612	1.2263	1.19544	1.16843	1.2243	1.14535	1.08232	1.1115	1.18287	1.17141	1.03214	0.890797	0.874687	0.818187	0.731344	0.532642	0.345586	0.169496	0.003727	-0.15232
	8	-0.24667	-0.22834	-0.2115	-0.19601	-0.24882	-0.21004	-0.17438	-0.18676	-0.28549	-0.37627	-0.45973	-0.53647	-0.60703	-0.67191	-0.73156	-0.7864	-0.83683	-0.73846	-0.61501	-0.46336	-0.46866	-0.48817	-0.54425	-0.52672	-0.41584	-0.14766	0.029811	0.079851	-0.04036	-0.1099	-0.10432	0.10393	0.33877	0.485164	0.416647	0.269309	0.201235	0.51786	0.82505	1.0401	0.858608	0.675668	0.507465	0.352811	0.210616	0.079875	1.13869	2.65161
	9	0.429617	0.5775	0.608747	0.534649	0.469005	0.39134	0.345317	0.365077	0.383963	0.381904	0.340268	0.326105	0.325955	0.329449	0.363256	0.411685	0.45305	0.436488	0.406694	0.367723	0.374594	0.415512	0.548845	0.767137	1.05451	1.26458	1.34689	1.30599	1.2628	1.21455	1.20252	1.17375	1.14142	1.08514	1.02887	1.02319	1.01473	1.01637	1.03736	1.19808	1.43442	1.60736	1.62664	1.5541	1.47644	1.38475	1.27234	1.18904
	10	-0.25859	-0.30492	-0.38635	-0.46166	-0.48839	-0.51311	-0.53042	-0.32884	-0.04143	0.319926	0.427615	0.426235	0.323856	0.195175	0.076164	-0.0339	-0.1357	-0.22984	-0.31692	-0.39744	-0.47192	-0.5408	-0.6045	-0.66342	-0.7179	-0.7683	-0.8149	-0.85801	-0.89787	-0.93474	-0.96884	-1.00037	-1.02954	-1.05651	-1.08146	-1.10453	-1.12587	-1.0689	-1.01622	-0.9675	-0.99913	-1.02839	-1.05545	-1.08048	-1.10362	-1.12503	-0.80049	-0.0929
	11	0.147846	0.054208	-0.03278	-0.11359	-0.18866	-0.25839	-0.32317	-0.38336	-0.43926	-0.4912	-0.53944	-0.58426	-0.6259	-0.66458	-0.70051	-0.73388	-0.76489	-0.7937	-0.82046	-0.84531	-0.86841	-0.88986	-0.90979	-0.9283	-0.9455	-0.96147	-0.97631	-0.9901	-1.00291	-1.01481	-1.02586	-1.03613	-1.04567	-1.05453	-1.06276	-1.07041	-1.07751	-1.08411	-1.09024	-1.09593	-1.10122	-1.10614	-1.1107	-1.11494	-1.11888	-1.12254	-0.5679	0.620048
	12	-0.86294	-1.00882	-1.14437	-1.2703	-1.38731	-1.49603	-1.59704	-1.69089	-1.77809	-1.85911	-1.93439	-1.32928	-0.76706	-0.1761	-0.30208	-0.41913	-0.47798	-0.40957	-0.10049	0.068192	0.101831	-0.11243	-0.31151	-0.49648	-0.66833	-0.82801	-0.97637	-1.11421	-1.24228	-1.17756	-0.93337	-0.44764	-0.02199	0.222226	0.540993	1.39664	2.15886	2.51634	2.13094	1.77286	1.44016	1.13104	0.843832	0.576978	0.329038	0.098672	-0.11537	-0.31424
	13	-1.00517	-1.04161	-1.07577	-1.10778	-1.13779	-1.16592	-1.19228	-1.21699	-1.24015	-1.26186	-1.2822	-1.30128	-0.99276	-0.06475	0.805079	1.29398	1.3007	1.33892	1.37474	1.221	1.25707	1.31378	1.66692	1.94875	2.18999	2.11613	1.88399	1.6664	1.46246	1.2713	1.30684	1.34015	1.37136	1.23265	1.17207	1.11529	1.06433	1.17106	1.2711	1.31587	1.13391	0.963349	0.803485	0.653644	0.513198	0.381558	0.258172	0.142521
	14	0.642694	0.476061	0.31888	0.170614	0.030759	-0.10116	-0.2256	-0.34298	-0.45371	-0.55815	-0.65667	-0.7496	-0.83725	-0.91994	-0.99794	-1.07151	-1.14091	-1.20637	-1.26812	-1.32636	-1.38131	-1.43313	-1.48202	-1.52813	-1.57163	-1.61266	-1.65136	-1.68787	-1.72231	-1.75479	-1.78543	-1.81433	-1.29485	-0.32888	0.582288	1.047	1.10182	1.49618	1.7162	1.83133	1.9145	1.99296	2.06696	1.81954	1.58615	1.366	1.15834	0.962457
	15	-0.16615	-0.20019	-0.34037	-0.46727	-0.58216	-0.68617	-0.78034	-0.86559	-0.94277	-1.01264	-1.07589	-1.13316	-1.18501	-0.99663	-0.82608	-0.4461	0.094609	0.725189	1.07048	1.41968	1.69005	1.93483	1.68783	1.36891	1.08018	0.818787	0.582141	0.3679	0.173942	0.411136	0.625875	1.48307	1.84632	2.17518	2.00245	1.84607	1.88049	1.71932	1.57342	1.26533	0.986405	0.811564	0.653276	0.509975	0.302565	0.114793	-0.0552	-0.14001
	16	1.3142	1.0123	0.732194	0.472323	0.231222	0.007536	0.307667	0.628988	0.9271	0.696018	0.438761	0.202815	0.001071	0.272491	0.836864	1.35529	1.37769	1.08317	0.797953	0.633006	0.513321	0.40228	0.487601	0.533412	0.575915	0.327332	0.096703	-0.11727	-0.31578	-0.49996	-0.67084	-0.82937	-0.97645	-1.11291	-1.23951	-1.09404	-0.77299	-0.47514	-0.46173	-0.63537	-0.79646	-0.94592	-1.08459	-1.21324	-1.33259	-1.44333	-1.13375	-0.51701
	17	0.250552	0.132751	0.020696	-0.08589	-0.11331	-0.13939	-0.16419	-0.16082	0.005657	0.164015	0.320775	0.368391	0.420518	0.446699	0.469227	0.52678	0.497861	0.410953	0.285327	0.16583	0.102519	0.042298	-0.01499	-0.11983	-0.21956	-0.20059	0.18418	0.646174	1.12014	1.29501	1.58175	1.73985	1.97299	1.97836	1.95927	1.82015	1.68782	1.61014	1.50917	1.41312	1.26408	1.09683	1.01708	0.941217	0.869055	0.721079	0.580323	0.446434
	18	0.942659	0.772128	1.15894	1.51492	1.84251	1.60023	1.37726	1.17208	0.983255	0.809487	0.649575	0.502413	0.366985	0.242356	0.127664	0.022117	-0.07501	0.423921	0.883073	1.30561	1.54122	1.75805	1.95758	1.70612	1.47472	1.26176	1.06579	0.885438	0.719469	0.566734	0.615235	0.659869	0.864058	0.862908	0.861849	0.697761	0.546757	0.407794	0.279911	0.162224	0.053922	-0.04575	-0.13747	-0.22187	-0.29955	-0.37103	-0.43681	-0.49735
	19	-0.78758	-0.64577	-0.51253	-0.38734	-0.41944	-0.4496	-0.47793	-0.50456	-0.52957	-0.55307	-0.57515	-0.5959	-0.61539	-0.6337	-0.65091	-0.66707	-0.68226	-0.69653	-0.70994	-0.72254	-0.73438	-0.7455	-0.75595	-0.76576	-0.77499	-0.78365	-0.79179	-0.79944	-0.78655	-0.76396	-0.74274	-0.74287	-0.75348	0.143503	1.04958	2.17421	2.32391	2.40124	2.39332	2.38587	2.41035	2.24062	2.08114	1.89982	1.8052	1.7163	1.63278	1.47857
	20	-0.65554	-0.68245	-0.70796	-0.73215	-0.75508	-0.77682	-0.79743	-0.81696	-0.83548	-0.52029	-0.22148	0.061795	0.30398	0.533573	0.751228	0.651172	1.11439	1.55352	1.96982	1.80641	1.65149	1.50462	1.36539	1.91808	2.44203	2.93874	3.26421	3.57275	3.86524	3.60328	3.35493	3.1195	2.89631	2.68472	2.48414	2.29398	2.11371	1.94281	1.7808	1.62721	1.48161	1.34358	1.21273	1.08867	0.971073	0.859586	0.753896	0.653701
	21	0.599305	0.487995	0.284864	0.103853	0.046451	0.110659	0.167875	0.114963	-0.04755	-0.00299	0.252466	0.480101	0.709663	0.698482	0.688518	0.463551	0.263082	0.084443	-0.07474	-0.21659	-0.343	-0.45564	-0.55601	-0.53279	-0.51211	-0.49367	-0.5899	-0.67566	-0.60437	-0.5114	-0.42856	-0.50243	-0.59771	-0.5421	-0.44755	-0.3633	-0.42874	-0.53204	-0.6241	-0.70613	-0.77922	-0.77305	-0.74705	-0.72387	-0.73298	-0.76159	-0.60377	-0.45252
	22	-1.03552	-1.03646	-1.03737	-1.03825	-1.03908	-1.03988	-1.04065	-1.04139	-1.04209	-1.04277	-1.04342	-1.04404	-1.04464	-1.04521	-1.04576	-1.04628	-1.04678	-1.04727	-1.04773	-1.04817	-1.0486	-1.04901	-1.0494	-1.04977	-1.05013	-1.05048	-1.05081	-1.05112	-1.05143	-1.05172	-1.052	-1.05226	-1.05252	-1.05277	-1.053	-1.05323	-1.05344	-1.05365	-1.05385	-1.05404	-1.05422	-1.0544	-1.05457	-1.05473	-1.05488	-1.05503	-1.05517	-1.05531
	23	0.701483	0.55055	0.4095	0.277684	0.161606	0.059703	0.037723	0.038454	0.275058	0.654314	1.1007	1.30101	1.25682	1.10913	0.94547	0.792525	0.641984	0.542925	0.450957	0.384024	0.279848	0.205814	0.155206	0.122191	0.06741	0.008945	-0.05997	-0.11041	-0.19422	-0.1949	-0.07665	0.065561	0.207681	0.214659	0.189473	0.079075	-0.01939	-0.08473	-0.1458	-0.21459	-0.29454	-0.28078	-0.22581	-0.13508	-0.10444	-0.11791	-0.18087	-0.27404
	24	-0.44105	-0.46739	-0.49171	-0.51419	-0.53494	-0.47708	-0.4134	-0.35458	-0.37727	-0.40847	-0.4373	-0.46392	-0.48471	-0.50392	-0.5061	-0.11574	0.244837	0.572902	0.657515	0.735672	0.797316	0.721036	0.650576	0.585492	0.48084	0.384172	0.375007	0.366541	0.358721	0.271369	0.190682	0.296535	0.399307	0.494238	0.788151	1.29188	2.07523	2.4122	2.48623	2.2653	2.07096	1.92971	1.77051	1.74783	1.68861	1.66534	1.50973	1.80838
	25	-1.00617	-1.00651	-1.00683	-1.00713	-1.00742	-1.0077	-1.00797	-1.00822	-1.00847	-1.0087	-1.00892	-1.00913	-1.00933	-1.00952	-1.00971	-1.00988	-1.01005	-1.01021	-1.01036	-1.01051	-1.01065	-1.01078	-1.01091	-1.01103	-1.01114	-1.01125	-1.01136	-1.01146	-1.01156	-1.01165	-1.01173	-1.01182	-1.0119	-1.01197	-1.01205	-1.01212	-0.77988	-0.55816	-0.17822	-0.04778	0.121263	0.353132	0.574506	0.741359	0.686989	0.716704	0.877547	1.00604
	26	0.969823	0.799939	0.639397	0.487682	0.344309	0.20882	0.080781	0.077978	0.075329	0.176616	0.194661	0.294151	0.381799	0.424105	0.473927	0.423589	0.376018	0.238785	0.109099	-0.01346	-0.12927	-0.18121	-0.10098	-0.02516	-0.01102	-0.12697	-0.14402	-0.16013	-0.17535	-0.10025	-0.01352	0.152769	0.127898	0.088637	-0.03279	-0.14755	-0.25599	-0.35847	-0.45532	-0.54684	-0.63333	-0.71506	-0.7923	-0.67879	-0.52502	-0.37971	-0.42887	-0.52185
	27	0.631638	0.545746	0.464255	0.38694	0.267211	0.153618	0.102714	0.097428	0.092413	0.051584	-0.00975	0.049945	0.085784	0.153263	0.166329	0.182151	0.210915	0.171275	0.204697	0.206989	0.307359	0.343558	0.339677	0.284424	0.216574	0.187815	0.145788	0.21256	0.437678	0.856787	1.25223	1.4494	1.40714	1.26259	1.15947	1.05354	0.962965	0.852937	0.748547	0.672941	0.571906	0.476049	0.367329	0.26418	0.166317	0.057894	-0.04497	-0.14257
	28	-0.80688	-0.8583	-0.90679	-0.95252	-0.99565	-1.03632	-1.07467	-1.11084	-1.14496	-1.17713	-0.81257	-0.08275	0.60551	0.859692	0.713375	0.575389	0.445261	0.322542	0.206811	0.09767	-0.00526	-0.10232	-0.19386	-0.28019	-0.3616	-0.43837	-0.51078	-0.57906	-0.64345	-0.70417	-0.76144	-0.81545	-0.86638	-0.91441	-0.95971	-1.00243	-1.04271	-1.0807	-1.11653	-1.15032	-1.18218	-1.21223	-1.24057	-1.26729	-1.2925	-1.31626	-1.33868	-1.35982
	29	-0.52678	-0.52678	-0.52679	-0.52679	-0.5268	-0.5268	-0.52681	-0.52681	-0.52682	-0.52682	-0.52682	-0.52683	-0.52683	-0.52683	-0.52684	-0.52684	-0.52684	-0.52684	-0.52684	-0.52685	-0.52685	-0.52685	-0.52685	-0.52685	-0.52685	-0.52686	-0.52686	-0.52686	-0.52686	-0.52686	-0.52686	-0.52686	-0.52686	-0.52686	-0.52686	-0.52686	-0.52687	-0.52687	-0.52687	-0.52687	-0.52687	-0.52687	-0.52687	-0.52687	-0.52687	-0.52687	-0.52687	-0.52687
Fig. 2q		Time (s)
0.3 mA	Cell numbers	-5	-4.9	-4.8	-4.7	-4.6	-4.5	-4.4	-4.3	-4.2	-4.1	-4	-3.9	-3.8	-3.7	-3.6	-3.5	-3.4	-3.3	-3.2	-3.1	-3	-2.9	-2.8	-2.7	-2.6	-2.5	-2.4	-2.3	-2.2	-2.1	-2	-1.9	-1.8	-1.7	-1.6	-1.5	-1.4	-1.3	-1.2	-1.1	-1	-0.9	-0.8	-0.7	-0.6	-0.5	-0.4	-0.3
	1	0.765972	0.675194	0.822993	0.930565	0.932222	0.788127	0.714648	0.664741	0.565647	0.39768	0.271743	0.159061	0.052883	0.027582	-0.01149	0.016933	-0.04224	-0.10094	-0.16603	-0.26783	-0.27867	-0.31478	-0.3488	-0.48936	-0.59999	-0.68387	-0.76291	-0.80306	-0.78556	-0.76907	-0.75453	-0.81652	-0.87494	-1.01469	-1.14637	-1.21057	-1.27107	-1.30999	-1.35589	-1.3198	-1.30387	-1.286	-1.26743	-1.22727	-1.24296	-1.31664	-1.40872	-1.38756
	2	-0.15518	-0.14603	-0.13879	-0.13196	-0.12554	-0.15004	-0.13964	-0.12984	-0.12062	-0.14541	-0.16875	-0.19073	-0.21143	-0.23091	-0.24926	-0.26654	-0.2631	-0.25987	-0.24494	-0.25059	-0.2559	-0.27279	-0.28869	-0.28313	-0.2779	-0.21428	-0.17491	-0.12103	-0.12899	-0.13648	-0.16034	-0.18281	-0.14289	-0.04968	0.038098	0.059668	0.047376	0.035802	0.024905	0.051238	0.079202	0.105533	0.070702	0.034736	0.000871	0.020714	0.508665	1.59207
	3	0.756366	1.44564	1.43791	1.28549	1.14322	1.08663	1.24981	1.40213	1.46808	1.31364	1.1695	1.03495	0.909374	0.792161	0.682756	0.58064	0.485328	0.396365	0.313329	0.235825	0.163485	0.095964	0.032941	-0.02588	-0.08079	-0.13204	-0.17987	-0.22451	-0.26619	-0.30508	-0.34139	-0.37527	-0.4069	-0.43642	-0.46398	-0.48969	-0.5137	-0.53611	-0.55702	-0.57654	-0.59476	-0.61176	-0.59785	-0.55545	-0.33168	-0.15261	-0.01488	-0.07051
	4	0.523793	0.337656	0.163623	0.000908	-0.15123	-0.29346	0.686742	1.6032	2.61635	2.45042	2.29528	1.99394	1.7122	1.44877	1.20248	0.972208	0.756909	0.555611	0.367404	0.191437	0.026914	-0.12691	-0.27073	-0.4052	-0.53092	-0.64847	-0.75837	-0.86113	-0.55195	-0.26287	0.007399	-0.14516	-0.28779	-0.42115	-0.54583	-0.66241	-0.77141	-0.87332	-0.9686	-1.05768	-1.14097	-1.21884	-1.29165	-1.35973	-1.42338	-1.48288	-1.53852	-1.07369
	5	-0.19569	-0.24874	-0.29773	-0.30963	-0.42199	-0.41746	-0.4466	-0.33018	-0.33097	-0.30204	-0.05184	0.260287	0.518855	0.390823	0.191512	0.189213	0.312851	0.599611	0.682665	0.633602	0.415711	0.214494	0.028677	-0.14292	-0.30138	-0.44772	-0.58286	-0.61946	-0.48066	-0.29449	-0.21076	-0.30603	-0.45201	-0.58682	-0.61837	-0.64751	-0.56955	-0.47643	-0.39044	-0.38249	-0.48922	-0.48074	-0.50631	-0.49803	-0.24367	0.415475	1.50361	3.18617
	6	-0.44354	-0.47624	-0.50679	-0.53533	-0.56199	-0.5869	-0.61017	-0.63192	-0.65223	-0.67121	-0.68893	-0.7055	-0.72097	-0.73543	-0.74893	-0.68854	-0.63213	-0.57942	-0.60318	-0.62538	-0.64613	-0.6655	-0.68361	-0.70052	-0.71632	-0.73108	-0.74488	-0.75776	-0.7698	-0.78104	-0.79155	-0.80137	-0.81054	-0.8191	-0.82711	-0.83459	-0.84157	-0.8481	-0.8542	-0.85989	-0.86521	-0.87019	-0.87483	-0.87917	-0.88323	-0.88701	-0.89055	-0.89386
	7	1.22045	1.45853	1.57843	1.6913	1.42439	1.17312	0.936578	0.713903	0.50428	0.413225	0.360614	0.434423	0.397627	0.329879	0.142767	-0.03338	-0.1992	-0.35529	-0.41005	0.015505	0.416112	0.70104	0.492172	0.295547	0.110447	-0.0638	-0.22784	-0.38226	-0.52763	-0.66447	-0.7933	-0.91457	-1.02874	-1.13621	-1.23739	-1.33263	-1.42229	-1.50669	-1.58615	-1.66095	-1.73137	-1.79765	-1.86005	-1.9188	-1.9741	-2.02616	-2.07517	-2.1213
	8	0.497568	0.35682	0.135127	-0.06871	-0.25612	-0.42844	-0.58688	-0.73255	-0.86649	-0.98964	-1.10287	-1.20698	-1.3027	-1.25432	-1.20985	-0.81443	-0.58725	-0.20535	-0.17503	-0.14716	-0.29456	0.021891	0.312848	0.754365	0.674645	0.601347	0.359955	0.138009	-0.06606	-0.25369	-0.4262	-0.58482	-0.73066	-0.86475	-0.98804	-1.1014	-1.20562	-0.98496	-0.78207	-0.59552	-0.7405	-0.8738	-0.99636	-1.10905	-0.8566	0.275892	1.31716	1.91849
	9	0.661281	0.617065	0.511115	0.409853	0.313069	0.220567	0.132157	0.047657	-0.0331	-0.11029	-0.18407	-0.25458	-0.32197	-0.38638	-0.44794	-0.50678	-0.56302	-0.52593	-0.49048	-0.38915	-0.38314	-0.37739	-0.43935	-0.49857	-0.55517	-0.60927	-0.66097	-0.71038	-0.75761	-0.80275	-0.8459	-0.88713	-0.92655	-0.96421	-1.00021	-1.03462	-1.06751	-1.09894	-1.12899	-1.1577	-1.18514	-1.21137	-1.23644	-1.2604	-1.2833	-1.30519	-1.3261	-1.3461
	10	-0.90461	-0.95674	-1.00496	-1.04955	-1.09078	-1.12892	-1.1642	-1.17521	-1.00548	-0.84851	-0.72495	-0.79058	-0.85128	-0.90742	-0.95934	-0.68142	-0.25758	0.13441	0.275364	0.238921	0.205217	0.09119	-0.01427	-0.1118	-0.22351	-0.32683	-0.3789	-0.42706	-0.47159	-0.55627	-0.63457	-0.707	-0.77398	-0.83593	-0.89322	-0.9462	-0.99521	-1.04053	-1.08245	-1.12121	-1.15706	-1.19022	-1.09238	-0.83176	-0.44222	0.308878	1.37374	2.47904
	11	-0.70761	-0.75311	-0.87155	-0.87449	-0.85073	-0.80577	-0.8711	-0.83554	-0.82539	-0.69522	-0.69703	-0.6987	-0.82101	-0.93464	-0.81764	-0.30322	0.256029	0.62756	0.566959	0.429297	0.226861	0.038805	-0.13589	-0.29818	-0.2851	-0.2194	-0.15836	-0.22452	-0.33952	-0.40463	-0.50611	-0.53846	-0.57192	-0.43841	-0.37629	-0.3569	-0.50349	-0.55384	-0.50512	-0.06953	0.326499	0.598917	0.461646	0.256913	0.066722	-0.10996	-0.11303	0.222494
	12	-0.66729	-0.89854	-1.11339	-1.31302	-1.35333	-1.17139	-1.00234	-0.91062	-1.0448	-1.16947	-1.36512	-1.32258	-1.21592	-1.0429	-0.95239	-0.81498	-0.43495	-0.07378	0.215979	0.158933	-0.05623	-0.19618	-0.26138	0.009539	0.158639	0.62757	0.864783	1.05319	0.833033	0.596022	0.40306	0.441745	0.678531	1.25805	1.99239	2.37326	2.58852	2.56193	2.53722	2.26611	1.82695	1.41892	1.1906	0.978464	0.781361	0.543552	0.322599	0.184631
	13	-0.52769	-0.3766	-0.2869	-0.36732	-0.44269	-0.51334	-0.57956	-0.64162	-0.59394	-0.53848	-0.41446	-0.40407	-0.40511	-0.47812	-0.54654	-0.61068	-0.67079	-0.72714	-0.77995	-0.82945	-0.87585	-0.91934	-0.90369	-0.7095	-0.52749	-0.41329	-0.48578	-0.55373	-0.61741	-0.67711	-0.73306	-0.7855	-0.83465	-0.8149	-0.79639	-0.77904	-0.8286	-0.87505	-0.91859	-0.88738	-0.85812	-0.8307	-0.87702	-0.92044	-0.96113	-0.99927	-1.03502	-1.06853
	14	0.736627	1.02828	1.10245	1.04949	0.97175	1.0012	1.02897	1.05517	0.88807	0.730444	0.58176	0.441509	0.309214	0.184423	0.066711	-0.04432	-0.14906	-0.24786	-0.34105	-0.1963	0.086318	0.352901	0.371703	0.322651	0.421771	0.599435	0.687737	0.625641	0.681022	0.733262	0.782539	0.6309	0.487862	0.559213	0.626516	0.760767	0.681128	0.837357	0.91396	0.986218	0.823026	0.66909	0.523886	0.494831	0.543772	0.7496	1.42568	1.98706
	15	0.613426	0.475122	0.349912	0.236556	0.133932	0.041024	-0.04309	-0.11924	-0.18818	0.030069	0.227653	0.40653	0.920006	1.38487	1.80572	1.55454	1.32714	1.12126	1.09736	1.07571	1.05612	0.875903	0.71275	0.565043	0.43132	0.310257	0.200655	0.10143	0.011599	-0.06973	-0.14335	-0.21001	-0.27036	-0.32499	-0.37445	-0.41923	-0.45976	-0.49647	-0.52969	-0.55977	-0.587	-0.57933	-0.31609	-0.01155	0.231823	0.684334	1.46898	2.83245
	16	-0.68587	-0.68634	-0.68677	-0.68717	-0.68754	-0.68788	-0.6882	-0.68849	-0.68877	-0.68902	-0.68926	-0.68948	-0.68968	-0.68987	-0.69005	-0.69021	-0.64114	-0.45227	0.580008	1.79442	2.77778	2.83305	2.57843	2.34219	2.20853	2.08452	1.96946	1.77721	1.61585	1.46615	1.45881	1.50213	1.54232	1.44806	1.29347	1.15004	1.01697	0.893516	0.806542	0.72585	0.650986	0.591039	0.535422	0.560175	0.546066	0.559189	0.495011	0.529371
	17	-1.04257	-1.15228	-1.25665	-1.35592	-1.45035	-1.54017	-1.62561	-1.70688	-1.78418	-1.26296	-0.76716	-0.29555	-0.44171	-0.58074	-0.71299	-0.83878	-0.20422	0.399385	0.973541	0.765467	0.567545	0.546954	0.527368	1.35631	1.97713	2.56766	2.28182	2.00992	1.75128	1.50527	1.27125	1.04865	0.836917	0.635509	0.443927	0.261692	0.088347	-0.07654	-0.23339	-0.38258	-0.52449	-0.65948	-0.78789	-0.91003	-1.02621	-1.13672	-1.24184	-1.34184
	18	2.61326	2.34675	2.10149	1.87579	1.66809	1.47694	1.30104	1.13916	0.990195	0.853104	0.987289	1.23506	1.46308	1.41257	1.2418	1.08465	0.940028	0.806937	0.684457	0.571744	0.468018	0.372563	0.284719	0.203879	0.129485	0.061023	-0.00198	-0.05996	-0.11332	-0.16242	-0.20761	-0.24919	-0.28746	-0.32267	-0.35508	-0.38491	-0.41235	-0.43761	-0.46086	-0.48225	-0.50193	-0.52005	-0.53672	-0.55206	-0.56618	-0.57917	-0.59113	-0.60213
	19	-0.12486	-0.03683	0.146247	0.194508	0.311373	0.320808	0.33812	0.268275	0.202652	0.132549	0.066682	0.119746	0.20009	0.287205	0.254106	0.19252	0.123029	0.134468	0.145216	0.367786	0.500172	0.966267	1.20708	1.4886	1.41139	1.36478	1.43341	1.49789	1.51717	1.3676	1.45026	1.52792	1.67129	1.5828	1.49967	1.42186	1.52188	1.61586	1.63345	1.47686	1.32973	1.1915	1.06162	1.12995	1.19414	1.4415	1.69786	2.19206
	20	-0.59865	-0.59412	-0.58983	-0.59132	-0.59274	-0.58553	-0.57871	-0.57223	-0.57464	-0.57693	-0.57909	-0.58114	-0.58309	-0.58493	-0.58668	-0.58834	-0.58991	-0.5914	-0.59281	-0.59415	-0.59542	-0.59662	-0.59776	-0.59439	-0.5912	-0.58817	-0.58684	-0.58558	-0.58438	-0.58615	-0.58784	-0.58944	-0.59095	-0.59239	-0.59375	-0.59504	-0.59626	-0.59742	-0.59852	-0.59956	-0.60055	-0.60148	-0.60237	-0.60321	-0.60401	-0.60477	-0.60548	-0.55194
	21	-0.50317	-0.59889	-0.68419	-0.44626	-0.23423	-0.04529	0.107388	0.243442	0.36468	0.411496	0.453214	0.490389	0.625144	0.745226	0.852231	0.60891	0.392085	0.198871	0.026698	-0.12673	-0.26344	-0.38527	-0.49384	-0.59058	-0.67678	-0.7536	-0.82206	-0.88306	-0.93741	-0.98585	-1.02901	-1.06747	-1.10175	-1.13229	-1.15951	-1.18376	-1.20537	-1.22463	-1.24179	-1.25708	-1.27071	-1.28285	-1.29367	-1.30331	-1.31191	-1.31956	-1.32639	-1.33247
	22	0.179459	0.174046	0.151905	0.035259	-0.02657	-0.01905	0.046764	0.143696	0.229312	0.345716	0.424871	0.467093	0.476572	0.470894	0.460971	0.464044	0.602602	0.647793	0.816373	0.753283	0.820725	0.683724	0.744125	0.856944	0.931374	1.06083	1.08779	1.25931	1.1739	1.21677	1.16933	1.32614	1.26601	1.25045	1.1423	1.19949	1.22715	1.25885	1.27009	1.3489	1.359	1.37519	1.28573	1.34163	1.24701	1.34181	1.36393	1.51153
	23	3.31003	3.11958	2.85107	2.60013	2.36562	2.14647	1.94166	1.75026	1.5714	1.40424	1.24802	1.10204	1.03979	0.99593	0.990146	0.910564	0.821874	0.703788	0.616214	0.534374	0.457891	0.363635	0.308933	0.257812	0.210038	0.132009	0.059089	0.027127	0.022894	0.051039	0.056618	0.056486	0.024263	-0.02131	-0.08419	-0.14296	-0.19788	-0.2492	-0.29716	-0.34198	-0.38387	-0.42302	-0.4596	-0.49379	-0.52574	-0.5556	-0.5835	-0.60957
	24	-0.40123	-0.43658	-0.46923	-0.49939	-0.52725	-0.55298	-0.57676	-0.59871	-0.619	-0.63773	-0.65504	-0.67102	-0.68579	-0.69943	-0.71203	-0.72367	-0.73442	-0.74435	-0.75352	-0.76199	-0.76982	-0.77705	-0.78372	-0.78989	-0.79559	-0.80085	-0.80571	-0.81021	-0.81435	-0.81818	-0.82172	-0.82499	-0.82801	-0.8308	-0.83338	-0.83576	-0.83796	-0.83999	-0.84186	-0.8436	-0.8452	-0.84668	-0.84804	-0.8493	-0.85047	-0.85154	-0.85254	-0.85346
	25	-0.39438	-0.48053	-0.65151	-0.55069	-0.45444	-0.26328	-0.37672	-0.46334	-0.56245	-0.69158	-0.6217	-0.63784	-0.65324	-0.73904	-0.82096	-0.89917	-0.88749	-0.74898	-0.61674	-0.61582	-0.74229	-0.6036	-0.57595	-0.37301	-0.4387	-0.50142	-0.62361	-0.67484	-0.72375	-0.88468	-0.84136	-0.62207	-0.31562	-0.23702	-0.14838	-0.09686	-0.09609	-0.19481	-0.25573	-0.27144	-0.27523	-0.24647	-0.26145	-0.24166	-0.35249	0.260423	0.708228	1.35926
	26	0.960075	0.805452	0.659331	0.502799	0.405682	0.313905	0.201297	0.059122	-0.06911	-0.14487	-0.23152	-0.30365	-0.41723	-0.50931	-0.58277	-0.57677	-0.55763	-0.56898	-0.65512	-0.76525	-0.86933	-0.79848	-0.68731	-0.49642	-0.48523	-0.51888	-0.63651	-0.74766	-0.81607	-0.88071	-0.9418	-1.03617	-1.11044	-1.10771	-1.10513	-1.11761	-1.20231	-1.28236	-1.358	-1.42949	-1.49704	-1.56088	-1.62121	-1.67822	-1.7321	-1.78301	-1.83113	-1.87659
	27	-0.63476	-0.70722	-0.77598	-0.84121	-0.9031	-0.96181	-1.01752	-1.07038	-1.06828	-1.06629	-1.0644	-1.11485	-1.16272	-1.20813	-1.11236	-1.00521	-0.7218	-0.59178	-0.48472	-0.56487	-0.64092	-0.71307	-0.78153	-0.84647	-0.90809	-0.96655	-1.02202	-0.96051	-0.71125	-0.44069	-0.29812	-0.35377	-0.44064	-0.52305	-0.55061	-0.57676	-0.52709	-0.5306	-0.42367	-0.34623	-0.23759	-0.24479	-0.30207	-0.39159	-0.35474	-0.31024	-0.02664	0.188112
	28	-0.34449	-0.35768	-0.23628	-0.1218	-0.05945	-0.14874	-0.23293	-0.31234	-0.38722	-0.45784	-0.52444	-0.58725	-0.64648	-0.70233	-0.75501	-0.80469	-0.85153	-0.76577	-0.68489	-0.58103	-0.47933	-0.38341	-0.32055	-0.39496	-0.46514	-0.53132	-0.59374	-0.6526	-0.70811	-0.76045	-0.80982	-0.85638	-0.90028	-0.94169	-0.98073	-1.01756	-1.05229	-1.08503	-1.11592	-1.14505	-1.17251	-1.19842	-1.22285	-1.24588	-1.26761	-1.2881	-1.30742	-1.32564
	29	1.92565	1.77126	1.5621	1.36622	1.09419	0.839433	0.600855	0.37743	0.168195	-0.02775	-0.21125	-0.3831	-0.54404	-0.69475	-0.83589	-0.96807	-1.09185	-1.20778	-1.31634	-1.418	-1.51321	-1.60237	-1.031	-0.49592	0.005179	-0.18041	-0.35422	-0.51699	-0.66942	-0.73622	-0.79878	-0.85736	-0.98817	-1.11068	-0.98642	-0.78138	-0.58936	-0.64852	-0.7926	-0.92753	-1.05388	-1.17222	-1.28304	-1.38681	-1.484	-1.57502	-1.66026	-1.74008
Fig. 2r		Time (s)
0.3 mA	Cell numbers	-5	-4.9	-4.8	-4.7	-4.6	-4.5	-4.4	-4.3	-4.2	-4.1	-4	-3.9	-3.8	-3.7	-3.6	-3.5	-3.4	-3.3	-3.2	-3.1	-3	-2.9	-2.8	-2.7	-2.6	-2.5	-2.4	-2.3	-2.2	-2.1	-2	-1.9	-1.8	-1.7	-1.6	-1.5	-1.4	-1.3	-1.2	-1.1	-1	-0.9	-0.8	-0.7	-0.6	-0.5	-0.4	-0.3
	1	-0.24483	-0.35811	-0.32723	-0.28753	-0.24986	-0.27407	-0.30743	-0.33909	-0.26324	-0.19125	-0.04576	0.21164	0.455946	0.610657	0.634645	0.678702	0.776555	0.688654	0.672792	0.697738	0.721415	0.655033	0.495987	0.34503	0.201752	0.065761	-0.06331	-0.18582	-0.3021	-0.41247	-0.51722	-0.61664	-0.71101	-0.80057	-0.88558	-0.96627	-1.04285	-1.11554	-1.18453	-1.25002	-1.31217	-1.37116	-1.42715	-1.38627	-1.30623	-1.23027	-1.25219	-1.31423
	2	-0.04014	-0.04125	0.053396	-0.04398	-0.13502	-0.31582	-0.48487	-0.47436	-0.2199	0.018018	0.078229	0.51309	1.20338	1.95243	2.27397	2.2957	2.27833	2.5529	2.94014	3.22992	2.96565	2.58325	2.22571	1.89142	1.57886	1.28663	1.0134	0.757926	0.519067	0.295738	0.08693	-0.1083	-0.29084	-0.46151	-0.31371	-0.17552	-0.04631	-0.23288	-0.08051	0.061947	0.221446	0.04377	-0.12235	-0.30398	-0.42566	-0.53942	-0.43907	-0.39338
	3	-0.41705	-0.44721	-0.47501	-0.50064	-0.52425	-0.54602	-0.56607	-0.58456	-0.6016	-0.6173	-0.63178	-0.64511	-0.65741	-0.66874	-0.67918	-0.6888	-0.69767	-0.70585	-0.71338	-0.72033	-0.68369	-0.64992	-0.6188	-0.63315	-0.64638	-0.65858	-0.66982	-0.68017	-0.68972	-0.69852	-0.70663	-0.7141	-0.72099	-0.72733	-0.73319	-0.73858	-0.74355	-0.74813	-0.75235	-0.75624	-0.75982	-0.76313	-0.76617	-0.76898	-0.77157	-0.77395	-0.77615	-0.77817
	4	-1.04051	-1.06886	-1.09529	-1.11994	-1.14293	-1.16436	-1.18435	-1.20298	-1.22036	-1.23656	-1.25167	-1.26576	-1.23415	-0.32043	0.531577	1.28129	1.09615	1.07753	1.10396	1.12861	0.997568	0.831582	0.676805	0.532481	0.397903	0.272414	0.155399	0.367136	1.16038	1.90005	2.26893	2.01708	1.78225	1.56327	1.35908	1.16868	0.991136	0.825584	0.671213	0.527266	0.404635	0.290285	0.195474	0.095471	0.002221	-0.09655	-0.18864	-0.27452
	5	-0.8212	-0.84368	-0.86399	-0.88233	-0.89891	-0.91389	-0.92742	-0.93965	-0.95069	-0.96067	-0.96969	-0.97783	-0.98519	-0.74586	-0.30074	0.353758	0.751817	1.05524	1.07702	1.26969	1.66529	2.02269	2.11987	1.81348	1.53666	1.28657	1.06061	0.856474	0.672041	0.505412	0.354869	0.218858	0.095977	-0.01504	-0.11534	-0.20596	-0.28783	-0.3618	-0.42863	-0.48901	-0.54355	-0.59284	-0.63736	-0.43274	0.489587	1.32288	1.83087	1.72427
	6	-0.90386	-0.92046	-0.93594	-0.95036	-0.94809	-0.47723	0.183051	0.78285	0.873242	0.736156	0.608364	0.489235	0.378184	0.274661	0.178157	0.088196	0.004335	-0.07384	-0.14672	-0.21465	-0.27798	-0.33702	-0.39205	-0.44335	-0.49118	-0.53576	-0.57732	-0.61606	-0.65217	-0.68584	-0.71722	-0.74648	-0.77375	-0.79917	-0.82287	-0.84497	-0.6447	-0.29363	0.059439	0.216894	0.199282	1.086	2.0437	2.93647	2.83978	2.56937	2.31729	2.0823
	7	0.876921	0.701482	0.684129	0.667769	0.652344	0.60526	0.693529	0.776747	0.739698	0.57211	0.414109	0.265148	0.124709	-0.0077	-0.00031	0.305597	0.594	0.733684	0.566439	0.408763	0.260108	0.119958	-0.01218	-0.13675	-0.25419	-0.36492	-0.46931	-0.56773	-0.66052	-0.74801	-0.83048	-0.90824	-0.98155	-1.05066	-1.11582	-0.94107	-0.77631	-0.62098	-0.71073	-0.79534	-0.8751	-0.95031	-1.02121	-1.08806	-1.15108	-1.2105	-1.26651	-1.31932
	8	-0.94478	-0.99617	-1.04308	-1.08592	-0.97534	-0.83487	-0.63264	-0.59769	-0.60529	-0.68621	-0.76009	-0.82755	-0.88914	-0.94537	-0.9967	-0.95254	-0.91223	-0.87542	-0.69903	-0.30414	0.056394	0.151756	0.186891	0.365391	0.528361	0.495232	0.388564	1.30955	2.15042	2.93636	2.84863	2.77967	2.70752	2.47212	2.24605	1.9606	1.75547	1.56818	1.39719	1.14205	0.909111	0.696438	0.502266	0.324988	0.163132	0.015357	-0.11956	-0.24274
	9	-0.74162	-0.81721	-0.88892	-0.92803	-0.96513	-1.00033	-1.06263	-1.12172	-1.17777	-1.23095	-1.28139	-1.32924	-1.37463	-1.41768	-1.45853	-1.49727	-1.38165	-1.27197	-1.16793	-1.22161	-1.27253	-1.27097	-1.26949	-1.05415	-0.89974	-0.75328	-0.82827	-0.89941	-0.96689	-0.72358	-0.49279	-0.24118	-0.30982	-0.1721	0.050525	0.391407	0.511943	0.7509	0.847878	0.939872	0.777856	0.624167	0.478378	0.766971	1.04073	1.46598	1.44247	1.42018
	10	-0.58993	-0.67407	-0.50593	-0.34923	-0.20319	-0.31364	-0.41658	-0.1289	0.13921	0.389074	0.883546	1.34437	1.77384	1.52886	1.72036	1.89883	2.06515	1.80035	1.55357	1.32357	1.10923	0.909475	1.09562	1.68294	2.23029	2.36809	2.08268	1.81668	1.56879	1.33776	1.12245	0.921794	0.734791	0.560511	0.398091	0.246723	0.148776	0.057494	-0.02758	-0.14998	-0.26406	-0.124	0.006519	0.128161	-0.00484	-0.12879	-0.24431	-0.35197
	11	-0.79946	-0.82968	-0.85748	-0.88307	-0.90661	-0.92828	-0.94822	-0.96656	-0.98344	-0.99898	-1.01327	-1.02642	-1.03853	-1.04967	-1.05991	-1.06935	-1.07802	-1.08601	-1.09336	-1.10012	-1.10634	-1.11207	-0.44484	0.758445	2.23754	2.9261	2.97039	2.63931	2.33465	2.05431	1.79633	1.72383	1.71106	1.69931	1.52362	1.308	1.19255	1.14904	1.109	1.11314	1.05424	1.00003	0.8262	0.666241	0.519049	0.383604	0.258968	0.144279
	12	-0.12145	-0.1394	-0.1791	-0.21574	-0.22472	0.001577	0.256022	0.563818	0.499532	0.491752	0.335006	0.388467	0.359866	0.79568	1.19692	1.91742	2.2329	2.68378	2.9914	3.11634	2.8747	2.39072	1.9441	1.53194	1.1516	0.80061	0.476712	0.177813	-0.09802	-0.35256	-0.58745	-0.80422	-1.00425	-1.18885	-1.3592	-1.5164	-1.24185	-0.96393	-0.69033	-0.73082	-0.75198	-0.52137	-0.43519	-0.39645	-0.62796	-0.8416	-1.03875	-1.22068
	13	0.386545	0.294084	0.208848	0.130273	0.057838	-0.00894	-0.07049	-0.12724	-0.17955	-0.22777	-0.27223	-0.31321	-0.25574	-0.20276	-0.15392	-0.20414	-0.25044	-0.29313	-0.33247	-0.36875	-0.40218	-0.31677	-0.12101	1.02672	2.28648	3.33078	3.3262	3.00401	2.707	2.4332	2.18079	1.94812	1.73362	1.53589	1.35361	1.18558	1.03067	0.887873	0.756233	0.634882	0.523013	0.419887	0.32482	0.237182	0.156392	0.081917	0.013261	-0.05003
	14	-0.41393	-0.4754	-0.53223	-0.58477	-0.62926	-0.6704	-0.70843	-0.63094	-0.5593	-0.49306	-0.64673	-0.7888	-0.92016	-1.0416	-1.15389	-1.2577	-1.35368	-1.44242	-1.52447	-1.60032	-1.67046	-1.7353	-1.49239	-1.14577	-0.78836	-0.55041	-0.45242	-0.39879	-0.20256	0.018691	0.401286	0.543524	0.635203	0.54193	0.602968	0.659401	0.750873	0.625571	0.737819	0.802303	0.779009	0.529376	0.298576	0.085187	0.086538	0.087787	0.088941	0.11709
	15	-0.07154	0.553861	0.359681	0.185611	-0.02029	-0.20487	-0.37033	-0.51866	-0.65163	-0.77083	-0.87768	-0.97347	-1.05934	-1.13631	-1.20532	-1.26718	-1.32263	-1.37234	-1.4169	-1.2671	-1.13281	-0.69039	-0.05985	0.505397	0.690064	0.431921	0.200511	-0.00693	-0.1929	-0.3596	-0.50904	-0.50985	-0.50076	0.44157	1.15315	1.78122	1.41008	1.07737	0.77912	0.511755	0.272077	0.05722	-0.13539	-0.30805	0.623406	1.93841	3.11722	3.08773
	16	-0.67571	-0.68026	-0.6845	-0.68846	-0.69216	-0.69562	-0.69884	-0.70185	-0.70466	-0.70728	-0.70973	-0.71201	-0.71414	-0.71613	-0.71799	-0.71973	-0.72135	-0.72286	-0.72427	-0.72559	-0.72682	-0.72796	-0.72904	-0.73004	-0.73097	-0.73184	-0.73265	-0.63222	-0.11599	0.36591	0.714561	0.61753	0.526953	0.442401	0.363475	0.289798	0.221023	0.195782	0.241389	0.283962	0.284744	0.216305	0.152418	1.17037	2.12061	3.21995	3.16857	3.1206
	17	1.45873	1.31782	1.07716	0.850261	0.712339	0.582301	0.67631	0.871417	1.05537	1.0122	0.789008	0.578574	0.380167	0.1931	0.016724	-0.14957	-0.30636	-0.45419	-0.59357	-0.06784	0.427848	0.895205	0.678702	0.474572	0.282109	0.100646	-0.07045	-0.23176	-0.38385	-0.52725	-0.66246	-0.78994	-0.91013	-1.02345	-1.1303	-1.23104	-1.32602	-1.41557	-1.50001	-1.57962	-1.65468	-1.72545	-1.79217	-1.85508	-1.9144	-1.97032	-2.02305	-2.07277
	18	-0.47318	-0.48345	-0.49305	-0.50202	-0.51042	-0.51826	-0.5256	-0.53246	-0.53887	-0.54487	-0.55048	-0.55572	-0.56062	-0.5652	-0.51051	-0.45937	-0.41156	-0.42583	-0.43918	-0.45166	-0.46333	-0.47424	-0.48444	-0.49398	-0.50289	-0.51123	-0.51903	-0.52631	-0.53313	-0.5395	-0.54545	-0.55102	-0.55623	-0.5611	-0.56565	-0.5699	-0.57388	-0.5776	-0.58108	-0.58433	-0.58737	-0.59021	-0.59287	-0.59536	-0.59768	-0.59985	-0.57691	-0.55547
	19	-0.32176	-0.32176	-0.32176	-0.32176	-0.32176	-0.32176	-0.32176	-0.32176	-0.32176	-0.32176	-0.32176	-0.32176	-0.32176	-0.32176	-0.32176	-0.32176	-0.32176	-0.32176	-0.32176	-0.32176	-0.32176	-0.32176	-0.32176	-0.32176	-0.32176	-0.32176	-0.32176	-0.32176	-0.32176	-0.32176	-0.32176	-0.32176	-0.32176	-0.32176	-0.32176	-0.32176	-0.32176	-0.32176	-0.32176	-0.32176	-0.32176	-0.32176	-0.32176	-0.32176	-0.32176	-0.32176	-0.32176	-0.32176
	20	-0.30421	-0.2778	-0.24234	-0.23791	-0.23374	-0.24041	-0.24669	-0.25261	-0.25818	-0.26342	-0.26836	-0.27301	-0.18626	-0.10457	-0.02765	-0.04636	-0.06397	-0.08055	-0.09617	-0.11087	-0.12471	-0.13775	-0.15003	-0.16158	-0.17247	-0.18272	-0.19237	-0.20145	-0.21001	-0.21807	-0.22565	-0.2328	-0.23952	-0.24586	-0.25182	-0.25744	-0.26272	-0.2677	-0.27239	-0.2768	-0.28096	-0.28488	-0.28856	-0.29203	-0.2953	-0.29838	-0.30127	-0.304
	21	-0.64609	-0.69405	-0.74281	-0.76434	-0.78386	-0.73533	-0.714	-0.66481	-0.69711	-0.72639	-0.78279	-0.83391	-0.88025	-0.92225	-0.96032	-0.99482	-1.0261	-1.05445	-1.08015	-1.10344	-1.09521	-1.08774	-1.08097	-1.10419	-1.12523	-1.12944	-1.13326	-0.98956	-0.45743	0.12712	0.726072	1.36888	2.08069	2.64699	2.64364	2.47493	2.24082	2.02861	1.91591	1.75758	1.61407	1.51209	1.41965	1.33587	1.08647	0.860404	0.723918	0.600206
	22	0.340262	0.285329	0.232654	0.209612	0.201183	0.1931	0.157881	0.110444	0.064958	0.021341	-0.02048	-0.06059	-0.09904	-0.13592	-0.17128	-0.20519	-0.2377	-0.19664	-0.15727	-0.11951	-0.15555	-0.1901	-0.22323	-0.255	-0.28547	-0.31468	-0.34269	-0.36955	-0.39531	-0.42001	-0.44369	-0.4664	-0.48818	-0.50906	-0.52908	-0.54828	-0.56669	-0.5434	-0.52107	-0.49965	-0.52006	-0.53015	-0.53982	-0.54909	-0.53679	-0.525	-0.48704	-0.4813
	23	0.040211	-0.01791	-0.07243	-0.12359	-0.17159	-0.21662	-0.25886	-0.2985	-0.33569	-0.37058	-0.40331	-0.43402	-0.46284	-0.47206	-0.4807	-0.48882	-0.51286	-0.4821	-0.45325	-0.42757	-0.45678	-0.48419	-0.5099	-0.53403	-0.55666	-0.5779	-0.59782	-0.61652	-0.63405	-0.65051	-0.66594	-0.68043	-0.69402	-0.70676	-0.71873	-0.72995	-0.74048	-0.75035	-0.75962	-0.76832	-0.77647	-0.78413	-0.79131	-0.79805	-0.80437	-0.8103	-0.81586	-0.82108
	24	-0.11433	-0.17942	-0.23962	-0.29532	-0.30133	-0.30689	-0.31203	-0.30774	-0.28701	-0.26782	-0.28497	-0.26481	-0.24617	-0.24859	-0.30362	-0.35453	-0.40162	-0.44519	-0.48549	-0.50978	-0.53224	-0.55303	-0.58526	-0.61507	-0.64265	-0.65779	-0.67179	-0.64095	-0.6211	-0.59619	-0.61693	-0.63782	-0.6637	-0.68764	-0.70979	-0.70398	-0.69773	-0.6657	-0.66235	-0.65912	-0.68239	-0.70098	-0.71919	-0.73604	-0.75162	-0.76604	-0.77938	-0.79466
	25	0.614023	0.545402	0.479869	0.417283	0.357513	0.300432	0.245918	0.193857	0.144138	0.096656	0.051309	0.008003	-0.03336	-0.07285	-0.11057	-0.1466	-0.181	-0.21386	-0.24523	-0.2752	-0.30382	-0.33115	-0.35725	-0.38218	-0.40598	-0.42871	-0.45043	-0.47116	-0.49096	-0.50988	-0.52794	-0.54518	-0.56166	-0.57739	-0.59241	-0.60676	-0.62046	-0.63355	-0.64604	-0.65798	-0.66938	-0.68026	-0.69066	-0.70059	-0.71007	-0.71912	-0.72777	-0.73603
	26	-0.43902	-0.35155	-0.32245	-0.4487	-0.56806	-0.60928	-0.64826	-0.6851	-0.71041	-0.73434	-0.75244	-0.81449	-0.7545	-0.67402	-0.41271	0.36522	1.48778	2.3276	2.47199	2.19307	2.02545	1.86699	1.71719	1.47951	1.39801	1.32097	1.24813	1.03608	0.835604	0.646085	0.466918	0.297541	0.137415	-0.01396	-0.15707	-0.29236	-0.42026	-0.54117	-0.54577	-0.4909	-0.15956	0.424057	0.916577	1.10273	0.89862	0.705659	0.523238	0.350783
	27	-0.14469	-0.23598	-0.32161	-0.40194	-0.36667	0.063217	0.471119	0.74313	0.601496	0.463992	0.335005	0.214007	0.100503	-0.00597	0.068491	0.179516	0.283665	0.207021	0.093949	0.10498	0.115328	0.125035	0.017041	-0.08426	-0.14785	-0.20751	-0.16155	-0.14989	-0.13395	-0.20059	-0.03768	0.267928	0.546285	0.581979	0.45769	0.329093	0.208461	0.0953	-0.01085	-0.11043	-0.20384	-0.29146	-0.37366	-0.45077	-0.5231	-0.59095	-0.6546	-0.71431
	28	1.15112	0.928867	0.98869	1.04478	1.11699	0.942477	1.02329	1.1411	1.51825	1.62743	1.58671	1.25584	0.94559	0.654674	0.381887	0.126099	-0.11375	-0.33865	-0.54954	-0.74728	-0.93271	-1.10657	-1.26961	-1.42248	-1.56583	-1.70024	-1.4421	-1.00694	-0.59889	-0.60045	-0.79503	-0.84609	-0.89398	-0.76718	-0.77967	-0.79137	-0.97405	-1.14534	-1.1289	-0.90686	-0.69867	-0.2463	-0.02874	0.175257	-0.06765	-0.29543	-0.50901	-0.70928
	29	0.441935	0.420817	0.401101	0.435401	0.26951	0.298283	0.272438	0.248307	0.476065	0.688715	0.887258	0.638682	0.406596	0.309643	0.219123	0.369943	0.568919	0.754696	0.692814	0.457137	0.237094	0.031648	0.210066	0.376648	0.53218	0.307159	0.097065	-0.09909	-0.28224	-0.45323	-0.57663	-0.69185	-0.75941	-0.85873	-0.95147	-0.99216	-0.93569	-0.88296	-0.91964	-1.04836	-1.16853	-1.28073	-1.38549	-1.4833	-1.57462	-1.65988	-1.73949	-1.81382
[truncated: 253 more columns]

## Sheet: Fig. 3
Figure 3
Fig. 3d		Cell number
	Time (s)	1	2	3	4	5	6	7	8	9	10	11	12	13	14	15	16	17	18	19	20	21	22	23	24	25	26	27	28	29	30	31	32	33	34	35	36	37	38	39	40	41	42	43	44	45	46	47	48
	-10	-0.0357936	0.395109	0.521383	-0.0594181	-0.0908611	-0.467954	0.525749	-0.00185335	-0.310045	-0.405707	-0.0730391	0.00875526	0.690548	-0.497005	0.219571	0.595931	-0.23517	-0.313079	-0.30034	-0.40577	0.423576	-0.184554	0.0222031	0.252006	0.177815	0.202118	-0.0170301	0.166666	-0.119694	-0.353134	0.506485	-0.145285	-0.155901	-0.054975	0.0233957	0.145222	0.160991	0.602675	-0.360688	-0.184807	-0.0540167	0.454206	-0.482918	-0.0547089	-0.0350805	-0.335317	-0.16791	0.0742976
	-9.9	-0.0402647	0.419921	0.483949	-0.0896543	-0.0872916	-0.493838	0.683925	0.0833871	-0.18363	-0.424302	-0.146475	0.0440446	0.73227	-0.50923	0.156455	0.587575	-0.157118	-0.330718	-0.301593	-0.42876	0.304981	-0.217587	-0.0295167	0.0942309	0.0697464	0.134956	-0.0359602	0.0913211	-0.0769766	-0.366372	0.374248	-0.123243	-0.226426	0.0222209	0.0429588	0.115731	0.0485637	0.569932	-0.401798	-0.192981	-0.138232	0.520491	-0.511865	-0.141784	-0.00666718	-0.317785	-0.140846	0.0647633
	-9.8	-0.0311525	0.393808	0.436787	-0.093899	-0.128277	-0.48629	0.589037	0.130307	-0.193074	-0.442754	-0.149622	0.0380905	0.564073	-0.547234	0.177546	0.477662	-0.177971	-0.289052	-0.377666	-0.442208	0.204625	-0.238565	-0.0255213	0.0307563	-0.00250172	0.0827349	-0.0492914	0.045117	-0.100491	-0.34318	0.319288	-0.24097	-0.171932	0.0918918	0.100768	0.0767267	-0.0600905	0.47404	-0.495986	-0.250288	-0.227886	0.437713	-0.548404	-0.190662	0.00422946	-0.338283	-0.14223	-0.0438477
	-9.7	-0.0739579	0.367874	0.353779	-0.111476	-0.148138	-0.572244	0.500148	0.0509612	-0.169475	-0.458688	-0.182281	-0.0421323	0.463693	-0.583983	0.0481732	0.399602	-0.267044	-0.347919	-0.373021	-0.429246	-0.0109262	-0.156944	-0.194273	-0.152751	0.0181527	0.0677283	-0.0301324	0.0230278	-0.119747	-0.261562	0.257461	-0.292189	-0.239428	0.213051	0.115856	0.00779736	-0.118875	0.334334	-0.497557	-0.282777	-0.179772	0.568774	-0.574798	-0.238842	0.000532983	-0.372867	-0.0948432	-0.0263222
	-9.6	-0.147382	0.28253	0.30657	-0.0903862	-0.185521	-0.646466	0.248893	-0.0199515	-0.233752	-0.499019	-0.140637	-0.132437	0.337228	-0.612504	-0.0299301	0.275142	-0.345496	-0.336022	-0.448394	-0.377461	-0.031738	-0.0628373	-0.181625	-0.165308	-0.0558485	0.169261	0.0734977	0.0690395	-0.126566	-0.240004	0.341582	-0.34434	-0.159985	0.186398	0.10506	-0.0290578	-0.149357	0.186534	-0.475949	-0.250603	-0.21818	0.476077	-0.56353	-0.266771	-0.0209451	-0.358653	-0.0891883	-0.0489932
	-9.5	-0.213684	0.232064	0.286485	-0.0564497	-0.240221	-0.710218	0.165078	-0.0582849	-0.425754	-0.519009	-0.204524	-0.236612	0.317175	-0.478738	-0.09724	0.271939	-0.423347	-0.346263	-0.308898	-0.244325	-0.058906	-0.143938	-0.090113	-0.149443	-0.0558799	0.223061	0.22694	0.115608	-0.0589322	-0.221844	0.300001	-0.362988	-0.195478	0.247712	0.0580857	-0.0269943	-0.132438	0.103945	-0.380944	-0.0795176	-0.270816	0.537964	-0.543173	-0.321549	-0.0149892	-0.239141	-0.0226497	0.0157242
	-9.4	-0.271244	0.177071	0.287176	-0.0451304	-0.272386	-0.692109	0.15618	-0.0983649	-0.47594	-0.57513	-0.279954	-0.291656	0.209688	-0.380332	-0.148458	0.162507	-0.439576	-0.324909	-0.276796	-0.125686	-0.0778429	-0.233734	0.0889331	-0.153864	0.0328869	0.263363	0.330151	0.13801	0.030556	-0.213069	0.374669	-0.425237	0.000603095	0.3578	0.0625173	0.0798819	-0.206802	-0.0432207	-0.243907	-0.0664982	-0.361196	0.320347	-0.494433	-0.352939	-0.0339381	-0.0664668	0.0519661	0.104011
	-9.3	-0.232628	0.134404	0.321701	-0.00935392	-0.309825	-0.686812	0.204801	-0.10957	-0.61825	-0.603472	-0.395537	-0.373251	0.128007	-0.323598	-0.171266	0.104613	-0.446984	-0.346331	-0.276831	-0.0561266	-0.0483713	-0.357762	0.240423	-0.0461176	0.243763	0.230838	0.384808	0.189305	0.0596455	-0.212902	0.447774	-0.469892	0.0702747	0.601728	0.0310502	0.217744	-0.256556	0.0284547	-0.0323734	-0.080308	-0.406763	0.367154	-0.500679	-0.333108	-0.0568293	0.00444296	0.122757	0.210887
	-9.2	-0.199623	0.0998704	0.341203	-0.128755	-0.273068	-0.595613	0.185918	-0.154507	-0.50435	-0.618938	-0.294863	-0.419654	0.141715	-0.338769	-0.263347	0.0215747	-0.359424	-0.384868	-0.322326	-0.0778458	-0.0229634	-0.331113	0.308671	-0.0246262	0.399086	0.194682	0.388463	0.263803	0.111491	-0.172537	0.556428	-0.522628	0.139576	0.733916	-0.0410651	0.311923	-0.301993	0.040489	0.104551	-0.224139	-0.392558	0.333595	-0.459871	-0.321585	-0.0526668	-0.0266121	0.314995	0.380279
	-9.1	-0.100186	0.0667748	0.415869	-0.15648	-0.274965	-0.485874	0.115809	-0.154976	-0.434458	-0.607568	-0.228382	-0.432035	0.183531	-0.339796	-0.304323	0.0786124	-0.285094	-0.382182	-0.327172	-0.0838383	0.14664	-0.303003	0.344435	0.13072	0.349725	0.093807	0.363041	0.378858	0.218255	-0.177168	0.534825	-0.573384	0.095781	0.72133	-0.120174	0.320369	-0.305561	0.0946847	0.168927	-0.262977	-0.263532	0.525654	-0.432758	-0.31605	-0.0118451	-0.108332	0.417806	0.418197
	-9	-0.0148579	0.0522418	0.390932	-0.320366	-0.269155	-0.351841	0.026006	-0.131672	-0.240544	-0.594468	-0.135678	-0.386915	0.201283	-0.287539	-0.173449	0.229355	-0.240985	-0.365653	-0.268007	-0.0597611	0.17123	-0.33547	0.190792	0.0913814	0.191768	-0.0618591	0.34658	0.506305	0.328548	-0.103928	0.370465	-0.646021	0.037947	0.652115	-0.151773	0.223986	-0.298239	0.0545837	0.0952021	-0.214115	-0.133415	0.477773	-0.339784	-0.348026	0.131381	-0.15173	0.511075	0.438098
	-8.9	0.0103367	0.0404425	0.391744	-0.363208	-0.281775	-0.355862	0.0551957	-0.11416	-0.154076	-0.551461	-0.203511	-0.377429	0.120411	-0.263435	0.00449751	0.256712	-0.270984	-0.426368	-0.253427	-0.0574216	0.168391	-0.372571	0.0752871	-0.0110208	-0.0102182	-0.16776	0.352757	0.550774	0.364943	-0.0721246	0.211536	-0.629053	-0.0028233	0.605524	-0.0662407	0.0824475	-0.284785	0.0697836	0.0114954	-0.29431	-0.0626519	0.44074	-0.254419	-0.365011	0.255036	-0.0609301	0.364959	0.328298
	-8.8	-0.0447071	0.0217848	0.332698	-0.413188	-0.245465	-0.377873	0.0896019	-0.0470691	-0.285709	-0.459918	-0.243174	-0.372597	0.0346782	-0.278782	0.184127	0.268254	-0.263791	-0.473235	-0.274247	-0.0674017	-0.0326154	-0.420928	0.0928902	-0.0733077	-0.121347	-0.0267313	0.357533	0.54778	0.354016	0.0101766	0.112091	-0.558624	-0.034026	0.64756	0.0408049	0.000154961	-0.272908	0.0420546	-0.0325392	-0.316055	-0.0631936	0.283157	-0.107857	-0.384626	0.379614	0.00839791	0.243696	0.273746
	-8.7	-0.170861	0.0337024	0.315292	-0.40709	-0.171765	-0.377515	0.153786	-0.110467	-0.469832	-0.424035	-0.304246	-0.384236	0.00242305	-0.290613	0.292423	0.176945	-0.205895	-0.47764	-0.173851	-0.107231	-0.0929846	-0.342697	0.246362	-0.088123	-0.120221	0.227645	0.384352	0.511879	0.30386	0.022324	0.105242	-0.475936	-0.0316489	0.586291	0.133689	0.0318885	-0.213309	0.0175665	-0.0503982	-0.516854	0.010236	0.167204	0.0376146	-0.410049	0.394998	0.151171	0.188294	0.386632
	-8.6	-0.287518	0.0131312	0.317987	-0.358807	-0.10947	-0.34733	0.0415103	-0.190964	-0.611104	-0.433527	-0.401169	-0.331324	-0.0511895	-0.342333	0.309874	0.144271	-0.142453	-0.479525	-0.194305	-0.143939	-0.149202	-0.40896	0.286007	0.0888543	-0.0518651	0.393081	0.411886	0.51258	0.209965	0.00605319	0.104268	-0.384144	0.00444863	0.606604	0.114059	0.119779	-0.214168	0.0272432	-0.0403903	-0.478066	0.131417	-0.0683248	0.124501	-0.422407	0.417047	0.134701	0.237202	0.540913
	-8.5	-0.383029	-0.0388151	0.298382	-0.361338	-0.0863195	-0.35131	-0.0487465	-0.302438	-0.533518	-0.457799	-0.456063	-0.266477	-0.0163755	-0.430984	0.0993141	0.0663009	-0.122151	-0.507056	-0.146482	-0.18767	-0.00883586	-0.493157	0.174778	0.1386	0.0272313	0.356871	0.460564	0.526754	0.154256	-0.0470824	0.00145239	-0.352071	-0.0484201	0.585347	0.0360204	0.190746	-0.257061	0.1975	-0.0434859	-0.584345	0.228193	-0.162518	0.102145	-0.433871	0.435417	0.152241	0.281439	0.642707
	-8.4	-0.459828	-0.117291	0.296494	-0.310795	-0.0884245	-0.435515	-0.277332	-0.351023	-0.44912	-0.428177	-0.52368	-0.202807	-0.0925017	-0.536541	-0.108149	0.114857	-0.139461	-0.540594	-0.360314	-0.228297	0.0350437	-0.582776	0.00496005	0.281465	0.0406203	0.226278	0.463518	0.480952	0.170532	-0.0328758	-0.138781	-0.316183	0.0409834	0.651395	-0.0450313	0.168269	-0.310801	0.305678	-0.0692654	-0.487239	0.248627	-0.232843	0.013699	-0.383692	0.485808	0.110783	0.254177	0.583547
	-8.3	-0.407946	-0.147736	0.162004	-0.312642	-0.0852353	-0.491352	-0.212719	-0.369351	-0.405691	-0.434298	-0.453101	-0.199359	-0.138982	-0.622235	-0.221972	0.132911	-0.173862	-0.569977	-0.433724	-0.256924	0.0743482	-0.640259	-0.0950252	0.23514	-0.0124479	0.136793	0.424963	0.552114	0.222767	-5.5438e-05	-0.248888	-0.382296	0.0335654	0.621073	-0.100331	0.0582372	-0.371224	0.273218	-0.0415744	-0.459782	0.190708	-0.190435	-0.0382955	-0.333549	0.497646	0.0786104	0.186674	0.444661
	-8.2	-0.358993	-0.127954	0.0714906	-0.357162	-0.0604259	-0.429459	-0.123984	-0.379955	-0.424905	-0.43437	-0.497141	-0.153701	-0.259706	-0.590583	-0.295452	0.304318	-0.162663	-0.640864	-0.376073	-0.267991	0.00666685	-0.549013	-0.148353	0.289798	-0.0760916	0.00977293	0.3733	0.520773	0.297459	0.0564133	-0.165755	-0.428827	0.196393	0.498925	-0.132299	-0.143796	-0.399612	0.19974	0.0255887	-0.29221	0.170551	-0.273489	-0.0778823	-0.230926	0.48504	0.0549469	0.0659215	0.408544
	-8.1	-0.360518	-0.117052	0.011066	-0.403883	-0.0694482	-0.312096	0.0901518	-0.374004	-0.373121	-0.479141	-0.458894	-0.102851	-0.30532	-0.480043	-0.092751	0.392352	-0.166643	-0.724657	-0.121057	-0.259981	-0.0531945	-0.398329	-0.260714	0.133628	-0.117375	-0.10655	0.326032	0.510455	0.273418	0.0340643	-0.155828	-0.436193	0.267526	0.466912	-0.0882681	-0.304894	-0.447742	0.110301	0.0967903	-0.273263	0.0949363	-0.345926	-0.0904952	-0.175903	0.430291	0.00275327	-0.00807921	0.33663
	-8	-0.453603	-0.161779	0.0316195	-0.435777	-0.042872	-0.257651	0.0374261	-0.341128	-0.338217	-0.41384	-0.550343	-0.0725253	-0.326763	-0.412096	-0.128078	0.459115	-0.180704	-0.719307	-0.0866925	-0.233551	-0.114335	-0.266285	-0.356839	0.139346	-0.19237	-0.213977	0.297955	0.395854	0.247389	-0.00660407	-0.234399	-0.447124	0.565095	0.513392	-0.0476229	-0.314102	-0.513215	0.0469889	0.0869788	-0.00370048	0.0324455	-0.323459	-0.114668	-0.120869	0.384813	-0.0178071	-0.0228801	0.247626
	-7.9	-0.514623	-0.179054	0.0593796	-0.498419	-0.0464328	-0.254701	0.190397	-0.321185	-0.329146	-0.348937	-0.544633	-0.0613157	-0.292514	-0.405144	-0.000699449	0.537394	-0.267911	-0.664196	-0.131515	-0.227773	-0.150299	-0.276746	-0.561037	0.0449289	-0.251034	-0.280887	0.26827	0.347761	0.150015	-0.0430858	-0.349573	-0.466066	0.702643	0.549346	-0.0255335	-0.248835	-0.517183	-0.0389813	0.0563533	0.150521	-0.0469879	-0.271202	-0.120004	-0.0981058	0.327984	-0.0428923	-0.0243002	0.249549
	-7.8	-0.524504	-0.195277	0.0178093	-0.520516	-0.0704113	-0.194161	0.231959	-0.32605	-0.376492	-0.300876	-0.582061	-0.0396591	-0.255225	-0.385411	-0.0789399	0.515121	-0.230809	-0.574304	-0.256959	-0.240406	-0.0192674	-0.417148	-0.43086	-0.0167473	-0.290693	-0.284214	0.271518	0.28812	0.0773179	0.0111457	-0.402575	-0.494621	0.768959	0.539208	-0.0687553	-0.0974868	-0.501274	-0.0864584	0.0672493	0.489552	-0.0685438	-0.148871	-0.129233	-0.0638737	0.302206	-0.0888693	-0.0447471	0.228186
	-7.7	-0.50237	-0.150397	-0.0367468	-0.502051	-0.14741	-0.0507635	0.245879	-0.39015	-0.361559	-0.33267	-0.515931	0.00427707	-0.259345	-0.235613	-0.0858557	0.555048	-0.149888	-0.56188	-0.158197	-0.270877	0.0749897	-0.452719	-0.378759	-0.141755	-0.169082	-0.315355	0.272099	0.248078	-0.00626471	0.0527658	-0.336155	-0.504102	0.697002	0.478288	-0.144226	-0.0154323	-0.407804	-0.0838748	0.151302	0.58188	-0.0868213	-0.0931952	-0.0909127	-0.00423536	0.271369	-0.137853	-0.0855436	0.181745
	-7.6	-0.556349	-0.136873	-0.103028	-0.434842	-0.219344	0.100405	0.0885601	-0.464277	-0.255082	-0.377131	-0.529221	0.0108949	-0.301258	-0.110198	-0.128094	0.447375	-0.0457624	-0.582388	-0.0666007	-0.289354	0.0736178	-0.427232	-0.232282	-0.117056	-0.0799185	-0.325019	0.268477	0.211717	-0.000921515	0.179115	-0.367751	-0.453747	0.61183	0.517666	-0.158455	0.0867579	-0.366724	-0.13819	0.187685	0.793021	-0.127665	-0.0803038	0.0172137	0.0580892	0.263012	-0.202334	-0.0733422	0.0903649
	-7.5	-0.566515	-0.171331	-0.136494	-0.474796	-0.248818	0.141282	-0.1075	-0.548962	-0.168866	-0.343658	-0.487344	-0.0411979	-0.270844	-0.105669	-0.222429	0.386362	-0.0251305	-0.565029	-0.138488	-0.303709	0.0740068	-0.372345	-0.353102	-0.0411983	-0.0588553	-0.410675	0.300936	0.191583	0.053846	0.235615	-0.297389	-0.42089	0.532833	0.629826	-0.173196	0.114783	-0.407916	-0.11942	0.210208	0.821106	-0.145577	-0.0170309	0.216828	0.0904201	0.333261	-0.101785	-0.0603108	-0.00837227
	-7.4	-0.627294	-0.152911	-0.195352	-0.625932	-0.247257	0.0992794	-0.0625728	-0.581407	-0.112748	-0.305343	-0.536445	-0.144813	-0.140394	-0.16442	-0.143954	0.290795	-0.0655309	-0.527461	-0.0844258	-0.323937	-0.00802514	-0.385959	-0.306082	0.151303	-0.202805	-0.428929	0.32465	0.165912	0.173652	0.348271	-0.293754	-0.355647	0.548137	0.651018	-0.170554	0.280524	-0.458216	-0.122612	0.239307	0.764113	-0.19571	-0.0226255	0.380209	0.107672	0.45833	0.087673	-0.132933	0.0165628
	-7.3	-0.5795	-0.186599	-0.201695	-0.67427	-0.212718	0.00254379	-0.159796	-0.620191	-0.147982	-0.292514	-0.437753	-0.261295	0.127195	-0.268566	-0.191499	0.199727	-0.0863245	-0.437284	-0.126489	-0.326765	0.0375732	-0.420482	-0.318299	0.13104	-0.29248	-0.44231	0.36547	0.13154	0.257155	0.397162	-0.337876	-0.297788	0.595801	0.620739	-0.0805518	0.426599	-0.508854	-0.0548607	0.308998	0.576424	-0.211058	0.0310962	0.450581	0.131673	0.562086	0.267362	-0.210653	-0.0490513
	-7.2	-0.483791	-0.218704	-0.138465	-0.690769	-0.213463	-0.0688314	-0.101884	-0.615697	-0.242989	-0.282786	-0.395254	-0.284394	0.344762	-0.334397	-0.0719995	0.198412	-0.103662	-0.456137	0.070812	-0.317158	-0.110492	-0.489613	-0.100246	0.166303	-0.361142	-0.275604	0.373472	0.0861196	0.303932	0.467082	-0.490231	-0.238666	0.651937	0.49972	-0.0545802	0.474074	-0.517433	-0.0451032	0.403511	0.437321	-0.183016	0.256483	0.439613	0.213914	0.587774	0.30707	-0.306494	-0.07508
	-7.1	-0.397204	-0.280644	-0.0582476	-0.638964	-0.108049	-0.0686481	-0.139183	-0.597557	-0.290787	-0.321613	-0.229443	-0.183221	0.396196	-0.349733	-0.151091	0.180728	-0.0771831	-0.394496	0.00732507	-0.278883	-0.073768	-0.377753	-0.176646	0.00981202	-0.217459	-0.167195	0.397108	0.017546	0.322736	0.453817	-0.597503	-0.155001	0.537437	0.411827	-0.0352286	0.330558	-0.542614	0.00217949	0.492015	0.425574	0.00701025	0.361452	0.411099	0.287826	0.6132	0.241991	-0.299062	-0.024303
	-7	-0.313634	-0.298246	-0.0880845	-0.717476	0.0455852	-0.0550215	-0.0506352	-0.566278	-0.23455	-0.348335	-0.122306	-0.0651101	0.305979	-0.311898	-0.170013	0.170205	0.0549066	-0.406675	0.0282317	-0.254206	-0.0710268	-0.275842	-0.0847685	-0.0331259	0.0254357	0.0362293	0.413077	0.0275656	0.313477	0.438521	-0.600555	-0.103806	0.45412	0.393176	-0.0210856	0.203038	-0.466836	-0.00930075	0.433791	0.520048	0.195837	0.562505	0.379475	0.362242	0.670453	0.124353	-0.23211	0.139247
	-6.9	-0.295941	-0.262752	-0.182296	-0.754926	0.170345	-0.043247	-0.070736	-0.489242	-0.168732	-0.390489	-0.0478097	0.0854311	0.187713	-0.242452	-0.224427	0.0381487	0.234278	-0.374516	-0.143121	-0.223704	-0.116426	-0.181311	-0.193129	-0.174339	0.186019	0.177745	0.389608	0.101732	0.329974	0.375327	-0.636293	-0.123655	0.301345	0.391763	0.0568232	0.203421	-0.304815	-0.0131563	0.363675	0.576554	0.36742	0.443615	0.312657	0.392439	0.70679	0.0215349	-0.107654	0.358867
	-6.8	-0.331878	-0.302551	-0.223186	-0.658948	0.129495	-0.0907189	-0.112003	-0.455511	-0.175819	-0.361356	-0.166556	0.133264	0.115821	-0.203358	-0.24433	0.00659167	0.389409	-0.419705	-0.10127	-0.210356	-0.134684	-0.25466	-0.0585102	-0.247039	0.16956	0.404182	0.34418	0.226716	0.291826	0.309072	-0.420646	-0.183487	0.281595	0.474584	0.0481817	0.159437	-0.150751	-0.0509722	0.274344	0.71898	0.428014	0.42157	0.273246	0.462065	0.648526	-0.0699805	-0.026776	0.455973
	-6.7	-0.388786	-0.258605	-0.258756	-0.470417	0.0867948	-0.128954	-0.130104	-0.35778	-0.185242	-0.352016	-0.191916	0.158215	0.0312073	-0.108694	-0.209694	0.0471984	0.467759	-0.437001	-0.0823213	-0.185434	-0.167115	-0.332691	-0.0143888	-0.271613	0.0144155	0.510571	0.298745	0.288136	0.263102	0.207382	-0.223373	-0.138452	0.229444	0.555132	0.00145936	0.118081	-0.0196608	-0.109042	0.307459	0.718282	0.421346	0.400267	0.24367	0.521294	0.553617	-0.0135686	0.0713116	0.329837
	-6.6	-0.48896	-0.265521	-0.286431	-0.344714	0.0568864	-0.135273	0.0419136	-0.365414	-0.212211	-0.202965	-0.318655	0.0666736	-0.0211069	-0.0493963	-0.298057	0.186082	0.461901	-0.469451	0.0859341	-0.159599	-0.151277	-0.344825	-0.0145722	-0.273253	-0.0105674	0.482778	0.267346	0.299433	0.221253	0.22155	0.0252456	0.11377	0.197636	0.519665	-0.0978621	0.0417563	-0.0137492	-0.0226236	0.33921	0.645628	0.374587	0.447408	0.242094	0.553041	0.426762	0.00701734	0.108274	0.171137
	-6.5	-0.548575	-0.287378	-0.2633	-0.408871	0.087835	-0.129995	0.372581	-0.335342	-0.123117	-0.104001	-0.34356	-0.0363657	0.0121076	-0.0348017	-0.246315	0.132397	0.536359	-0.477734	0.045028	-0.159458	-0.0973279	-0.343966	-0.161514	-0.191901	0.0292275	0.352278	0.263752	0.354026	0.14862	0.252489	0.101263	0.365602	0.0525921	0.440026	-0.172033	0.0501714	0.0831317	0.0136212	0.269525	0.447524	0.399591	0.711207	0.279017	0.521334	0.351086	0.0845916	0.0798036	0.00557128
	-6.4	-0.507726	-0.3812	-0.130061	-0.414576	0.0418273	-0.155861	0.388171	-0.389987	-0.0530235	0.00778649	-0.450215	-0.105324	0.0254468	-0.0638353	-0.235882	0.168518	0.550889	-0.433892	0.00303913	-0.188684	-0.00933319	-0.218606	-0.256376	-0.234715	0.14667	0.211251	0.250611	0.378082	0.0831608	0.279954	0.158946	0.458056	-0.0187956	0.303939	-0.213309	0.0918315	0.119777	0.0939776	0.222234	0.352661	0.389559	0.806542	0.294367	0.449721	0.282194	0.0344543	0.0176044	-0.0911238
	-6.3	-0.421117	-0.349237	0.016285	-0.211194	0.0189599	-0.194484	0.613332	-0.321092	0.0486525	-0.0697849	-0.432995	-0.156945	0.0781738	-0.115057	-0.171743	0.191711	0.62614	-0.319972	-0.225927	-0.248652	0.024362	-0.122175	-0.207919	-0.202248	0.149317	0.177499	0.226726	0.430296	-0.0406998	0.189811	0.21847	0.50514	0.106594	0.256549	-0.16714	0.128702	0.207705	0.0167044	0.183336	0.2738	0.416531	0.88661	0.403443	0.390637	0.265038	0.0334496	-0.0775814	-0.163465
	-6.2	-0.169065	-0.302687	0.0762318	0.0220422	0.031051	-0.209756	0.527952	-0.309249	0.0931002	-0.126336	-0.374401	-0.126442	0.0419848	-0.174922	-0.225361	0.434275	0.570971	-0.134358	-0.417939	-0.296299	-0.0130191	-0.0511454	-0.0734349	-0.148284	0.102229	0.161195	0.159429	0.425995	-0.107551	0.130304	0.0842105	0.626911	0.243792	0.193557	-0.0860976	0.199729	0.319836	0.00495986	0.200943	0.17238	0.353689	0.725769	0.435414	0.332589	0.225654	-0.0686407	-0.178217	-0.259613
	-6.1	-0.0567798	-0.282911	0.0506097	0.136919	0.093681	-0.231942	0.748169	-0.304042	0.0690659	-0.170688	-0.403881	-0.166895	0.126092	-0.30718	-0.238294	0.44556	0.534357	0.0615171	-0.415541	-0.30585	-0.031997	-0.111641	0.0825661	0.0515908	0.011403	0.21387	0.140008	0.514363	-0.196086	0.0906642	0.00790571	0.792809	0.329232	0.0712017	-0.0627873	0.260448	0.445206	-0.0782243	0.195259	0.056215	0.368106	0.679655	0.490584	0.270998	0.194898	-0.130689	-0.362352	-0.272453
	-6	0.0182038	-0.345231	0.0268747	-0.00830967	0.170946	-0.262366	0.697451	-0.359398	-0.0367719	-0.169619	-0.439972	-0.208298	0.121024	-0.425411	-0.249597	0.412592	0.439338	0.206222	-0.387361	-0.259678	0.0192819	-0.143944	0.165291	0.185934	-0.00401222	0.196312	0.175478	0.587038	-0.187688	0.0950868	-0.100337	0.874793	0.293083	-0.075881	0.0239427	0.315807	0.551415	-0.166049	0.145798	0.0624712	0.210825	0.703667	0.430027	0.212786	0.160472	-0.239273	-0.459909	-0.305193
	-5.9	-0.0473381	-0.311371	-0.00538132	-0.0621318	0.209883	-0.297385	0.653116	-0.415762	-0.100108	-0.136177	-0.461715	-0.304643	0.182318	-0.549686	-0.36258	0.264323	0.360825	0.221299	-0.167596	-0.208554	0.0973762	-0.186325	0.183923	0.166542	-0.0129946	0.143025	0.247747	0.642211	-0.156551	0.0907563	-0.215501	0.81744	0.234547	-0.112228	0.235217	0.215192	0.548867	-0.243219	0.144749	0.0522616	0.146526	0.702996	0.344088	0.169069	0.152497	-0.343516	-0.459508	-0.294812
	-5.8	-0.0995934	-0.26519	-0.0475834	-0.116286	0.247332	-0.280369	0.330701	-0.371746	-0.1721	-0.140818	-0.422638	-0.356197	0.11676	-0.518647	-0.490849	0.258291	0.290502	0.21803	-0.256025	-0.188358	0.169945	-0.239097	0.177094	0.065169	-0.102961	0.0807428	0.256341	0.683638	-0.117847	0.118279	-0.385229	0.749338	0.215448	-0.140566	0.43184	0.102468	0.471083	-0.260447	0.140124	0.0953687	0.00963961	0.568753	0.255317	0.143087	0.13324	-0.41141	-0.37675	-0.19546
	-5.7	-0.141353	-0.243633	-0.0890036	-0.110442	0.250007	-0.269314	0.14143	-0.312743	-0.145099	-0.194027	-0.360454	-0.42317	0.03832	-0.48705	-0.511431	0.271858	0.22181	0.16594	-0.289177	-0.222291	0.177389	-0.344717	0.00965296	-0.0713024	-0.209154	0.0164992	0.210857	0.718357	-0.0751473	0.0810184	-0.413687	0.593962	0.103817	-0.12899	0.555495	-0.0066783	0.35488	-0.248575	0.129363	0.117115	-0.0742229	0.348043	0.165975	0.104892	0.11221	-0.407281	-0.269802	-0.0848303
	-5.6	-0.15594	-0.321162	-0.112425	-0.121357	0.256025	-0.30009	-0.0333982	-0.297408	-0.177646	-0.18478	-0.340487	-0.493802	-0.0719286	-0.445527	-0.554883	0.317271	0.131396	0.16394	-0.400528	-0.261017	0.136425	-0.379411	-0.077977	-0.132887	-0.26135	0.00413588	0.151584	0.718322	-0.0328342	0.0571713	-0.293323	0.482365	0.0800965	-0.165376	0.608672	0.0462159	0.242006	-0.334963	0.0947215	0.214693	-0.185192	0.389009	0.136448	0.0909367	0.0740527	-0.27284	-0.153825	-0.0271713
	-5.5	-0.18439	-0.335943	-0.093032	-0.132691	0.226556	-0.311021	0.0696488	-0.347242	-0.190452	-0.0980806	-0.276355	-0.473355	-0.171812	-0.439502	-0.307501	0.2796	0.0230809	0.168234	-0.466351	-0.279956	0.115399	-0.380871	-0.164339	-0.110717	-0.255842	-0.0811679	0.127334	0.718165	-0.00912648	0.0173883	-0.170002	0.318258	0.0578933	-0.0977755	0.70943	0.164974	0.140949	-0.424466	0.0867391	0.357841	-0.28142	0.397698	0.101948	0.0967087	0.0367252	-0.0976832	-0.109189	0.0386075
	-5.4	-0.179982	-0.313548	-0.0629792	-0.120172	0.244123	-0.25148	-0.265493	-0.408101	-0.0595991	0.0532663	-0.188076	-0.410986	-0.202179	-0.374208	-0.335748	0.348278	-0.10515	0.164895	-0.31082	-0.287011	0.189668	-0.407026	-0.239811	-0.197936	-0.193039	-0.136652	0.133771	0.683344	-0.03836	-0.0343757	-0.0743189	0.212228	0.0124894	0.0277482	0.859191	0.229246	0.0977452	-0.587749	0.119654	0.452699	-0.320769	0.352179	0.0906822	0.11426	0.0060874	0.0152217	-0.121375	0.193925
	-5.3	-0.144406	-0.284214	-0.0382432	-0.163426	0.258817	-0.137752	-0.230165	-0.395113	0.021867	0.0812563	-0.0816523	-0.285971	-0.260999	-0.227549	-0.224763	0.316854	-0.153812	0.166307	-0.258712	-0.297314	0.273088	-0.33333	-0.246237	-0.160563	-0.0777839	-0.189248	0.132724	0.686169	-0.111182	-0.082546	-0.0273578	0.168199	-0.033426	0.0798247	1.11261	0.188371	0.0382254	-0.543627	0.193318	0.598635	-0.3488	0.174557	0.0922709	0.116292	-0.0273575	0.0677991	-0.100903	0.296892
	-5.2	-0.130377	-0.313916	-0.0417059	-0.169177	0.214852	-0.0702928	-0.484112	-0.331493	0.0798497	0.0176842	-0.121542	-0.227261	-0.195968	-0.0970946	-0.378407	0.354227	-0.182188	0.114727	-0.108572	-0.33175	0.185332	-0.251386	-0.29894	-0.21185	0.0195409	-0.203931	0.131982	0.630777	-0.169865	-0.147717	0.0644498	0.209159	-0.192969	0.118068	1.2263	0.0936382	0.0189693	-0.374483	0.227422	0.759979	-0.326833	0.0983181	0.0992194	0.0863803	-0.0487947	0.118176	-0.0548745	0.305206
	-5.1	-0.144002	-0.310295	-0.0179102	-0.110137	0.155105	-0.0530463	-0.294934	-0.278519	-0.0316036	-0.0728878	-0.140224	-0.176597	-0.155627	0.0754532	-0.350227	0.315116	-0.177701	0.0529021	-0.175337	-0.353603	0.18231	-0.125391	-0.22838	-0.100786	0.156829	-0.259517	0.121472	0.624468	-0.222141	-0.140035	0.0277239	0.20465	-0.169645	0.090299	1.2351	0.188966	-0.0563597	-0.126339	0.325556	0.82189	-0.313052	0.189359	0.174924	0.0653336	-0.0691764	0.286373	0.0397443	0.306343
	-5	-0.2126	-0.307593	0.00651932	-0.140652	0.162351	-0.0513961	-0.462079	-0.295515	-0.0343124	-0.154923	-0.11971	-0.184066	-0.071046	0.133158	-0.27378	0.307514	-0.144062	-0.0152683	-0.178012	-0.367221	0.173097	-0.0887619	-0.240975	-0.194983	0.181196	-0.257297	0.128091	0.574918	-0.234164	-0.122049	0.0310752	0.109559	-0.154088	0.073437	0.968504	0.359919	-0.0697403	-0.0504901	0.382943	0.802413	-0.342822	0.180558	0.223664	0.0650088	-0.0905715	0.386098	0.0416317	0.377021
	-4.9	-0.270623	-0.289207	0.0533772	-0.1706	0.229338	-0.0359775	-0.425276	-0.333041	-0.113391	-0.189551	-0.0166459	-0.241829	-0.00433209	0.12565	-0.300992	0.227647	-0.119114	-0.0753017	-0.0857531	-0.378791	0.260554	-0.0950151	-0.340734	-0.229966	0.241752	-0.328164	0.189097	0.541111	-0.228346	-0.0582735	-0.0531577	-0.00205623	-0.101865	0.0214783	0.834043	0.482582	-0.00234477	-0.0635644	0.449018	0.765814	-0.310106	0.357944	0.255332	0.108487	-0.106552	0.484025	0.0106698	0.470289
	-4.8	-0.305815	-0.307394	-0.0048466	-0.193662	0.267828	-0.0993504	-0.441218	-0.372705	-0.103641	-0.219775	-0.0789638	-0.29732	0.0623005	-0.00768782	-0.371075	0.0910901	-0.101375	-0.0483781	0.0742814	-0.383205	0.232797	-0.0482443	-0.365702	-0.207181	0.230447	-0.30156	0.235034	0.498427	-0.230666	0.0261174	-0.0691895	-0.0393015	-0.128466	0.0122798	0.701498	0.401702	0.0133929	-0.076655	0.427383	0.816145	-0.19653	0.432303	0.258004	0.207642	-0.122539	0.495391	-0.0895788	0.480865
	-4.7	-0.302272	-0.326168	-0.0214654	-0.0977848	0.2504	-0.119117	-0.342934	-0.324566	-0.162441	-0.212241	-0.21977	-0.317741	-0.0119781	-0.088246	-0.562346	0.0551741	-0.161045	-0.00676539	0.00291521	-0.368564	0.235924	-0.0343954	-0.441333	-0.103821	0.261708	-0.334133	0.277894	0.549954	-0.201468	0.133503	-0.104877	-0.0708079	-0.187837	0.00957316	0.706901	0.312256	-0.00812713	-0.137672	0.345428	0.836859	-0.098352	0.608142	0.306588	0.287374	-0.109943	0.610879	-0.150952	0.488275
	-4.6	-0.284769	-0.33695	-0.0515965	-0.0960112	0.301497	-0.243437	-0.260692	-0.376162	-0.124092	-0.161806	-0.394251	-0.35334	-0.124107	-0.140131	-0.664221	0.0100356	-0.2311	0.0256177	-0.253901	-0.318324	0.173761	-0.021269	-0.350076	0.0796423	0.283292	-0.23956	0.259565	0.633798	-0.176787	0.251689	-0.198006	-0.0582937	-0.252224	0.0376268	0.553133	0.318462	-0.128314	-0.199574	0.322703	0.82201	-0.0355736	0.639546	0.379078	0.364914	-0.119127	0.693819	-0.113378	0.405594
	-4.5	-0.263311	-0.354529	-0.0605607	-0.111631	0.419229	-0.239937	-0.271386	-0.377763	-0.0725405	-0.123463	-0.49828	-0.394254	-0.252567	-0.184288	-0.681603	-0.0118962	-0.32176	0.0114966	-0.541188	-0.2915	0.145985	0.0847778	-0.24329	0.280442	0.265952	-0.221165	0.22786	0.710531	-0.109905	0.307209	-0.2739	0.0760695	-0.32374	0.0723153	0.626279	0.433047	-0.185546	-0.339776	0.242399	0.723938	-0.00338337	0.697358	0.429688	0.4002	-0.146627	0.756974	0.0475388	0.331165
	-4.4	-0.305286	-0.294945	-0.0780743	-0.147559	0.491545	-0.219692	-0.288922	-0.449487	-0.0725621	-0.112567	-0.554612	-0.384111	-0.25102	-0.148886	-0.590424	-0.000576952	-0.369138	-0.0590866	-0.489289	-0.237009	0.108951	0.1412	-0.107568	0.331083	0.23526	-0.111767	0.137628	0.737819	-0.0588879	0.291543	-0.347019	0.325111	-0.393675	0.0708546	0.652201	0.64514	-0.189319	-0.380037	0.147483	0.729973	0.149072	0.775678	0.440201	0.426722	-0.181562	0.752205	0.230958	0.313482
	-4.3	-0.315142	-0.26801	-0.0571449	-0.0832709	0.461687	-0.167585	-0.366308	-0.416593	-0.190036	-0.138916	-0.50766	-0.310787	-0.176313	-0.151123	-0.383749	0.0756363	-0.322785	-0.120722	-0.346199	-0.209774	0.095207	0.267858	-0.0954829	0.256261	0.199355	-0.165825	0.05419	0.677017	-0.00939805	0.177495	-0.250842	0.513495	-0.360615	0.0545977	0.76933	0.765367	-0.10517	-0.426068	0.0409322	0.642105	0.3262	0.833664	0.429474	0.430136	-0.209145	0.663642	0.396307	0.242122
	-4.2	-0.310904	-0.284162	0.081678	-0.11588	0.364406	-0.191116	-0.498522	-0.412271	-0.371699	-0.112498	-0.420913	-0.232584	-0.0746335	-0.201061	-0.23689	0.0275538	-0.260471	-0.141515	-0.168749	-0.188414	0.0554187	0.275204	-0.176166	0.219777	0.151992	-0.221515	-0.0160391	0.558343	-0.0615391	0.109798	-0.153648	0.652528	-0.370648	-0.0253034	0.605768	0.831595	-0.0890227	-0.363873	0.0991921	0.628508	0.452642	0.660908	0.388167	0.409701	-0.219949	0.571274	0.474315	0.0945206
	-4.1	-0.286622	-0.37853	0.14165	-0.104544	0.280218	-0.26458	-0.545415	-0.363841	-0.472587	-0.0897645	-0.390669	-0.245742	0.0840062	-0.312546	0.0596112	-0.0311691	-0.191465	-0.142397	-0.150615	-0.149535	0.0811603	0.527731	-0.245828	0.147988	0.196357	-0.378036	-0.0307574	0.434323	-0.148932	0.0857285	-0.103924	0.792764	-0.274322	-0.106708	0.573176	0.812807	-0.09316	-0.265144	0.267074	0.53564	0.400062	0.438593	0.324361	0.408237	-0.259004	0.538441	0.454458	-0.0734603
	-4	-0.20692	-0.452938	0.166241	-0.116063	0.322756	-0.332125	-0.562231	-0.364745	-0.400538	-0.0597278	-0.324809	-0.28932	0.104328	-0.436069	0.0094111	-0.13691	-0.12689	-0.109313	-0.236226	-0.0784963	0.148116	0.776248	-0.279059	0.13844	0.239082	-0.418836	-0.0507714	0.347988	-0.17222	0.116084	-0.117687	0.912294	-0.339288	-0.175089	0.490462	0.777476	-0.131094	-0.289936	0.341971	0.546596	0.289907	0.250806	0.279351	0.385032	-0.307865	0.491174	0.338266	-0.135742
	-3.9	-0.0901916	-0.42494	0.0655945	-0.00349141	0.450913	-0.41149	-0.371118	-0.324973	-0.23146	-0.0116	-0.319978	-0.28505	0.0495568	-0.505937	-0.0541871	-0.182306	-0.0316834	-0.173569	-0.29024	0.132096	0.149066	1.05877	-0.317477	-0.0418201	0.354758	-0.482502	-0.0770704	0.285602	-0.0575409	0.135795	-0.144915	0.890121	-0.397354	-0.249915	0.516146	0.573207	0.00665656	-0.189873	0.406324	0.637755	0.138243	0.0866204	0.226737	0.349272	-0.309729	0.33855	0.321856	-0.164961
	-3.8	0.0759825	-0.320444	0.0430124	0.0658792	0.644029	-0.482454	-0.216909	-0.277248	-0.146887	0.0259884	-0.29416	-0.31598	0.0294836	-0.6193	-0.32092	-0.222485	0.120465	-0.203407	-0.18465	0.414797	0.00650061	1.15353	-0.362506	-0.101926	0.371963	-0.493753	-0.102199	0.247065	0.0840683	0.131326	-0.139408	0.741082	-0.602947	-0.31662	0.443757	0.368294	0.125978	-0.0903058	0.394125	0.628553	0.112554	0.00741965	0.195578	0.295382	-0.27967	0.146586	0.300033	-0.404146
	-3.7	0.118556	-0.175843	0.050252	0.179965	0.785645	-0.472704	-0.0653478	-0.22913	0.028707	0.0171799	-0.392129	-0.28687	0.0954459	-0.64206	-0.447655	-0.230456	0.193132	-0.280717	-0.134045	0.630187	-0.090721	1.10815	-0.321415	-0.2175	0.47689	-0.492181	-0.0741173	0.177765	0.191144	0.0861417	-0.0497572	0.647536	-0.636854	-0.243803	0.362409	0.140494	0.197237	0.13025	0.408442	0.579135	0.0908186	-0.0965302	0.177388	0.23527	-0.184716	-0.0350469	0.376053	-0.566999
	-3.6	0.124009	-0.0901975	0.0457482	0.180938	0.854894	-0.51885	-0.147492	-0.211101	0.0136557	-0.0350831	-0.41286	-0.320269	0.167815	-0.628087	-0.411819	-0.201553	0.296543	-0.275753	-0.162508	0.692788	-0.105997	0.96754	-0.29619	-0.225763	0.588582	-0.464855	-0.0335981	0.181806	0.236553	0.0129796	-0.00999915	0.625878	-0.743437	-0.268603	0.284902	0.148397	0.155451	0.15397	0.306454	0.379405	0.0832681	-0.0827567	0.212383	0.195248	-0.108383	-0.211104	0.403363	-0.69645
	-3.5	0.0587989	0.0213922	-0.00126655	0.189028	0.846208	-0.512588	-0.304642	-0.193213	0.0107536	-0.0338895	-0.388165	-0.340122	0.274403	-0.589386	-0.35509	-0.290606	0.352313	-0.34498	-0.336544	0.607495	0.117084	0.887475	-0.29443	-0.128948	0.680272	-0.543919	0.0495016	0.1499	0.276381	-0.0622054	-0.0395961	0.660376	-0.723296	-0.238106	0.213638	0.201567	0.146809	0.0361391	0.217858	0.219445	-0.0568139	-0.13551	0.287736	0.139752	-0.0337175	-0.350324	0.434554	-0.678373
	-3.4	0.149551	0.161084	-0.0722733	0.116171	0.744816	-0.575351	-0.198739	-0.100276	-0.118044	-0.0412813	-0.368509	-0.35996	0.26556	-0.523314	-0.263752	-0.375754	0.405168	-0.390652	-0.40066	0.526256	0.364973	0.876723	-0.258985	-0.069924	0.739543	-0.551973	0.0968896	0.192746	0.307853	-0.0971809	-0.0716984	0.671309	-0.802159	-0.34573	0.208309	0.299121	0.148678	-0.0586533	0.103668	0.128967	-0.140859	-0.113642	0.353487	0.135813	0.0185455	-0.472956	0.402599	-0.691135
	-3.3	0.154464	0.276274	-0.111501	0.0241328	0.655494	-0.610641	-0.133814	-0.0513641	-0.308994	-0.0500417	-0.317526	-0.385469	0.378553	-0.423557	-0.286152	-0.357372	0.475169	-0.445732	-0.521689	0.445013	0.461362	0.865715	-0.239086	-0.0983354	0.721066	-0.44438	0.100903	0.125693	0.408715	-0.127886	-0.0533183	0.648629	-0.710486	-0.185717	0.192024	0.226472	0.177638	-0.169836	-0.0452905	0.139324	-0.131092	0.0547325	0.376641	0.160664	0.0449321	-0.433024	0.261415	-0.66238
	-3.2	0.229669	0.28377	-0.0811024	-0.0128945	0.544521	-0.653887	-0.128573	-0.0222825	-0.424364	-0.112527	-0.26269	-0.331679	0.312502	-0.279899	-0.360075	-0.282043	0.504399	-0.447086	-0.641032	0.38142	0.312009	0.830707	-0.239388	-0.191351	0.675264	-0.15455	0.0764129	0.16594	0.490151	-0.131223	-0.0486476	0.559076	-0.681271	-0.0779464	0.109038	0.113186	0.157894	-0.23065	-0.122735	0.179984	0.0441144	-0.0837082	0.355087	0.220234	0.0564762	-0.462353	0.310751	-0.557178
	-3.1	0.167556	0.22132	-0.0370511	-0.0187234	0.472789	-0.61813	-0.289381	-0.0267912	-0.544428	-0.126475	-0.121859	-0.236406	0.314066	-0.139509	-0.387802	-0.126072	0.525704	-0.476169	-0.7176	0.334042	0.00592262	0.722368	-0.095909	-0.191962	0.597381	0.0786897	0.0482742	0.17224	0.526392	-0.130397	-0.218184	0.426441	-0.472353	0.189809	-0.0059653	-0.00328974	0.138366	-0.27802	-0.176237	0.0567126	0.194033	-0.128003	0.401122	0.277916	-0.00686768	-0.422481	0.323695	-0.419554
	-3	0.173189	0.213011	0.0750947	-0.0231504	0.361879	-0.544269	-0.352188	0.080236	-0.50071	-0.0948745	-0.102377	-0.111318	0.225264	-0.106457	-0.458361	-0.00824524	0.437987	-0.464037	-0.625616	0.290903	-0.125375	0.684376	0.0376358	-0.230439	0.531263	0.177456	0.0221007	0.254432	0.448824	-0.125714	-0.414638	0.261383	-0.408862	0.254959	-0.0699841	-0.0373393	0.117761	-0.398783	-0.219262	-0.128095	0.245235	-0.252542	0.476016	0.311672	-0.0640025	-0.442839	0.335421	-0.340239
	-2.9	0.0941497	0.245559	0.175349	0.00995608	0.276282	-0.475781	-0.428855	0.18625	-0.515146	-0.0710339	-0.107483	-0.0380966	0.162685	-0.0852324	-0.585613	0.141705	0.337542	-0.467357	-0.511593	0.246045	-0.135762	0.506859	0.18786	-0.121196	0.440571	0.146449	-0.0171714	0.22636	0.348145	-0.0867615	-0.528213	0.208662	-0.333169	0.290906	0.00615762	-0.0407399	0.0704319	-0.373412	-0.245185	-0.308659	0.272237	-0.0795427	0.573538	0.350278	-0.121076	-0.381266	0.114335	-0.279271
	-2.8	0.0263986	0.260423	0.242249	0.0445191	0.164202	-0.467672	-0.524623	0.213234	-0.549988	-0.0873955	-0.19207	-0.0405072	0.13451	-0.139706	-0.567507	0.193133	0.297457	-0.453612	-0.717753	0.192739	-0.0471441	0.541691	0.305414	-0.0192539	0.238618	0.210389	-0.0871256	0.154591	0.273581	-0.0196526	-0.560062	0.214843	-0.327732	0.109286	0.0934202	-0.00679309	-0.00881915	-0.519944	-0.223027	-0.390189	0.234093	0.0421961	0.681699	0.400696	-0.12791	-0.374591	0.0158352	-0.112652
	-2.7	-0.084758	0.212646	0.211827	0.0850789	0.0803939	-0.490782	-0.565273	0.0550452	-0.549969	-0.1903	-0.299958	-0.135679	0.186877	-0.131776	-0.583251	0.124707	0.236152	-0.466323	-0.931077	0.146274	-0.0180277	0.539134	0.443419	0.115054	0.167754	0.303064	-0.0933481	0.0288254	0.165592	0.0400248	-0.56776	0.315698	-0.262468	0.0168233	0.0939224	0.0083049	-0.0161118	-0.483112	-0.138261	-0.364253	0.284215	0.0171999	0.767376	0.459825	-0.162393	-0.246594	-0.00294126	0.0189792
	-2.6	-0.0996722	0.134203	0.134443	-0.05819	0.0284286	-0.55739	-0.326507	-0.137954	-0.379222	-0.235671	-0.316389	-0.184095	0.228232	-0.115385	-0.525076	0.0250627	0.259523	-0.517722	-1.00975	0.151459	0.0351825	0.725613	0.599671	0.120232	0.173362	0.458546	-0.0767704	-0.0641765	0.0846967	0.0952132	-0.457631	0.373378	-0.220343	-0.102669	0.109588	0.0307324	0.0101512	-0.519218	-0.108383	-0.331755	0.327021	-0.102171	0.808412	0.549014	-0.198694	-0.164061	0.129414	0.212441
	-2.5	-0.0750729	0.068728	0.0757627	-0.115352	0.0301399	-0.621687	-0.25757	-0.262308	-0.230407	-0.258191	-0.349147	-0.274164	0.12611	-0.0893832	-0.682784	0.00819319	0.262201	-0.539541	-0.882638	0.214815	0.0657076	0.733234	0.563764	0.098821	0.245081	0.480335	-0.0104318	-0.156016	-0.0287707	0.0443818	-0.194664	0.414842	-0.237459	-0.242768	0.086264	0.0201883	0.0837398	-0.386298	-0.0575311	-0.278885	0.395882	-0.391365	0.760068	0.629109	-0.226796	0.0229843	0.210358	0.12463
	-2.4	-0.0778689	0.0827691	0.0411325	-0.0474019	0.0671388	-0.614468	-0.0895377	-0.2376	-0.0287302	-0.282606	-0.234482	-0.320717	-0.103838	0.0143978	-0.754199	0.109075	0.282681	-0.59492	-0.61328	0.288608	0.181637	0.715023	0.550061	0.205488	0.175445	0.47689	0.00814862	-0.119404	-0.112305	0.0459491	0.0734689	0.413074	-0.173989	-0.447612	0.00556483	0.103085	0.144726	-0.35402	0.015717	-0.435043	0.410147	-0.628389	0.706271	0.702772	-0.241175	0.0786605	0.201757	0.152728
	-2.3	-0.142534	0.131511	0.0122377	0.140144	0.0661669	-0.562394	-0.231769	-0.163698	-0.0207655	-0.313226	-0.290526	-0.380366	-0.223755	0.10846	-0.787594	0.151364	0.203668	-0.591066	-0.554968	0.301852	0.139451	0.591295	0.548455	0.367006	0.145276	0.388665	0.0118179	-0.118284	-0.132876	-0.0234168	0.170736	0.458945	-0.0655361	-0.500631	-0.128715	0.155447	0.267852	-0.37432	0.0426161	-0.448622	0.284317	-0.762563	0.631132	0.738275	-0.264679	0.101771	0.125993	0.0690699
	-2.2	-0.205301	0.184726	-0.0583651	0.12518	0.0823095	-0.499217	-0.148355	-0.1386	0.0109565	-0.356095	-0.292357	-0.390657	-0.241212	0.212834	-0.699248	0.0930674	0.10025	-0.646229	-0.273521	0.28958	0.150069	0.674602	0.551767	0.532735	0.106153	0.26054	-0.034028	-0.0700847	-0.126249	0.000826332	0.170465	0.485815	-0.0707546	-0.418073	-0.144558	0.243565	0.379001	-0.371034	0.00158015	-0.472657	0.203702	-0.805109	0.528421	0.765688	-0.270629	0.0718716	-0.00564981	0.0177114
	-2.1	-0.226639	0.153202	-0.0575991	0.121874	0.106901	-0.372945	-0.153489	-0.105238	-0.0597234	-0.360981	-0.344702	-0.295606	-0.236078	0.278177	-0.733459	0.0821559	0.0695644	-0.659269	-0.179489	0.289793	0.0295607	0.863275	0.602544	0.575582	0.143286	0.15269	-0.074852	-0.0570707	-0.0409584	-0.0622328	0.10798	0.449041	-0.186133	-0.368333	-0.00511807	0.264999	0.388208	-0.41656	-0.025309	-0.333543	0.0858533	-0.558487	0.395421	0.764237	-0.26751	-0.0247112	-0.113087	-0.205909
	-2	-0.299205	0.0886382	-0.0666938	0.0555239	0.147394	-0.301229	-0.168383	0.000116559	-0.0203747	-0.283789	-0.27846	-0.251876	-0.289424	0.368134	-0.952357	0.123825	0.063528	-0.697047	0.00606321	0.31363	0.0398309	1.10205	0.533843	0.77522	0.0386843	0.00391428	-0.140047	-0.0788598	-0.024452	-0.096428	0.0695993	0.381069	-0.369873	-0.416173	0.0870186	0.191507	0.357445	-0.3944	-0.034696	-0.244048	0.0885586	-0.428357	0.291875	0.71767	-0.209417	-0.0745391	-0.119502	-0.328818
	-1.9	-0.359048	0.0622334	0.00570672	0.0865499	0.151854	-0.202583	-0.286962	0.13453	0.0208275	-0.074483	-0.272311	-0.252763	-0.256331	0.475884	-1.05824	0.0833271	0.0253538	-0.671085	-0.0418896	0.334277	-0.00455591	1.13415	0.397632	0.876638	0.140368	-0.108873	-0.197782	-0.079479	0.0214331	-0.199756	0.0156231	0.410006	-0.37042	-0.546799	0.0440279	0.124712	0.262363	-0.417638	-0.0352854	-0.134381	0.0511998	-0.351624	0.199758	0.599219	-0.184117	-0.127838	-0.0673631	-0.394089
	-1.8	-0.35081	0.059702	0.0565971	0.0262993	0.130615	-0.190516	-0.468766	0.137226	0.0923276	0.198445	-0.259701	-0.291396	-0.148138	0.504523	-1.07419	0.0523574	0.00326429	-0.613259	-0.125354	0.346576	-0.00199022	1.05351	0.308	1.05956	0.256097	-0.21377	-0.257236	-0.144677	0.04616	-0.222764	-0.0414447	0.54342	-0.43927	-0.626915	-0.0964162	0.0427235	0.218053	-0.272228	-0.0715046	-0.165906	0.0847032	-0.428214	0.12446	0.516745	-0.197456	-0.13239	0.023025	-0.44248
	-1.7	-0.138178	0.0675773	0.0749464	0.0232653	0.0614974	-0.16496	-0.320346	0.0610384	0.173567	0.495069	-0.290579	-0.30673	-0.0675551	0.497578	-0.850757	0.0314743	0.0165143	-0.576434	-0.222845	0.32583	0.0156135	0.875157	0.351376	1.02665	0.47357	-0.233612	-0.297641	-0.162211	0.0595986	-0.242957	-0.00612699	0.73541	-0.460672	-0.595111	-0.109112	0.00202766	0.121517	-0.184242	-0.0938721	-0.280601	0.0505856	-0.390994	0.0457793	0.463873	-0.241118	-0.159396	-0.00745659	-0.50919
	-1.6	0.0528374	-0.0183633	0.0791961	0.157443	0.0107218	-0.178004	-0.167837	0.030222	0.269464	0.686065	-0.26164	-0.287992	-0.1003	0.417893	-0.79442	0.0660785	0.147788	-0.575131	-0.131309	0.28702	0.0854629	0.740366	0.500522	1.07874	0.494561	-0.187894	-0.342166	-0.212874	0.0170453	-0.238063	-0.0316382	0.811699	-0.581963	-0.515123	-0.0741935	-0.0272346	0.0831109	-0.0869429	-0.0336935	-0.380019	-0.0606078	-0.497952	-0.0104344	0.448116	-0.262964	-0.226081	-0.0625931	-0.395031
	-1.5	0.142297	-0.0713902	0.0202629	0.316263	-0.0380272	-0.234192	0.0488606	0.118177	0.384399	0.737639	-0.216921	-0.32809	-0.143508	0.379179	-0.705118	0.0470974	0.276963	-0.653266	-0.187608	0.237442	0.0439823	0.548636	0.436855	1.01782	0.52556	-0.0852333	-0.366574	-0.219808	-0.0832952	-0.303392	-0.0425848	0.858188	-0.616103	-0.417401	-0.215987	-0.0608105	0.0405953	-0.1239	0.0875349	-0.425785	-0.196357	-0.655604	-0.0563767	0.397332	-0.243407	-0.235919	-0.0246664	-0.280193
	-1.4	0.0584656	-0.155338	-0.0193103	0.384838	-0.0788085	-0.318465	0.169434	0.202118	0.383473	0.638603	-0.184941	-0.401489	-0.135344	0.338622	-0.812265	0.0189102	0.373409	-0.614729	-0.398771	0.233932	-0.00577354	0.522552	0.486636	0.952375	0.501747	0.13031	-0.389074	-0.2297	-0.149193	-0.372968	-0.0380812	0.739285	-0.606707	-0.423006	-0.32254	-0.121788	-0.0545342	-0.133791	0.226345	-0.3411	-0.296791	-0.730084	-0.0772849	0.354965	-0.174154	-0.286704	0.0371595	-0.135487
	-1.3	-0.0733021	-0.176309	-0.100076	0.340523	-0.134635	-0.358115	0.304042	0.233284	0.330949	0.506468	-0.117641	-0.495309	-0.132003	0.328929	-0.887813	0.131059	0.313224	-0.654018	-0.508986	0.313558	-0.183728	0.377727	0.379592	0.869	0.440496	0.211175	-0.394682	-0.266582	-0.0491615	-0.412444	0.0583233	0.653213	-0.541898	-0.448191	-0.325349	-0.215443	-0.084157	-0.278593	0.318387	-0.268419	-0.278947	-0.737972	-0.117414	0.321887	-0.0972909	-0.338947	0.0525397	-0.132277
	-1.2	-0.158034	-0.274941	-0.163222	0.302624	-0.206243	-0.26618	0.331723	0.169362	0.194232	0.412228	-0.166177	-0.588667	-0.121641	0.288326	-0.953533	0.0802011	0.1937	-0.631837	-0.440174	0.427735	-0.176357	0.392717	0.438956	0.821269	0.358594	0.241964	-0.418199	-0.315135	0.15462	-0.41108	0.125031	0.564047	-0.500021	-0.402946	-0.236291	-0.295829	-0.0614032	-0.347767	0.335114	-0.0344087	-0.177343	-0.67683	-0.172111	0.297995	-0.0363662	-0.407114	0.0130777	-0.0542775
	-1.1	-0.241027	-0.297914	-0.156305	0.342058	-0.232468	-0.109263	0.350353	0.162679	0.0392646	0.330519	-0.208896	-0.623983	-0.177271	0.278753	-0.895341	0.0650338	0.151006	-0.661732	-0.176641	0.494453	-0.2213	0.214693	0.273382	0.785478	0.343908	0.143589	-0.390739	-0.365455	0.369325	-0.416571	0.165593	0.559725	-0.446531	-0.247889	-0.332952	-0.252741	0.0633096	-0.414818	0.348088	0.0175542	-0.0356654	-0.667821	-0.220032	0.283073	-0.0198339	-0.420348	-0.043517	0.0774959
	-1	-0.222443	-0.344874	-0.124808	0.385729	-0.265464	0.0229578	0.220004	0.1596	0.0197761	0.306759	-0.283058	-0.624901	-0.128892	0.271401	-0.772521	-0.0989949	0.184616	-0.563339	-0.0778539	0.48432	-0.189423	0.148529	0.271183	0.838698	0.38435	0.180772	-0.329946	-0.354643	0.412156	-0.445251	0.186836	0.570307	-0.41044	-0.0226261	-0.547131	-0.194223	0.145208	-0.384887	0.46606	-0.00160163	0.132244	-0.554664	-0.200807	0.295564	-0.0661872	-0.318487	-0.0215357	0.170301
	-0.9	-0.174714	-0.330674	-0.0992824	0.302355	-0.268908	0.0655694	0.216112	0.162363	-0.0446248	0.37825	-0.272331	-0.608292	-0.112973	0.352615	-0.824732	0.061257	0.229271	-0.46249	-0.0217035	0.504818	-0.247862	0.00796006	0.177107	0.804381	0.608097	0.217838	-0.280233	-0.352006	0.367951	-0.473029	0.253433	0.502129	-0.203873	0.123307	-0.625225	-0.189416	0.215243	-0.337376	0.596844	-0.224561	0.215985	-0.466153	-0.178181	0.319339	-0.123687	-0.142282	0.0476073	0.218701
	-0.8	-0.0455956	-0.387991	-0.136006	0.271654	-0.257462	0.12842	-0.0169941	0.0699897	-0.0489032	0.474074	-0.204819	-0.571876	-0.080531	0.395549	-0.779083	0.206957	0.228969	-0.331033	-0.122385	0.584445	-0.259808	-0.0742087	0.328506	0.717145	0.789657	0.243627	-0.296337	-0.316021	0.311584	-0.511448	0.46521	0.358844	-0.110889	0.27972	-0.623904	-0.272546	0.276386	-0.370816	0.63673	-0.313047	0.288712	-0.563784	-0.167717	0.332673	-0.217776	0.0721233	0.219535	0.278445
	-0.7	-0.0235355	-0.424667	-0.168797	0.206263	-0.195975	0.181434	-0.0429663	0.0104608	-0.11568	0.536682	-0.191362	-0.571506	-0.142733	0.40811	-0.765983	0.303821	0.218325	-0.212101	-0.112799	0.657039	-0.242579	-0.072893	0.133138	0.522468	1.02188	0.115817	-0.357931	-0.301947	0.382697	-0.549103	0.679917	0.183167	0.0592018	0.314606	-0.60325	-0.364031	0.452042	-0.378104	0.546518	-0.409296	0.348633	-0.640509	-0.208453	0.372204	-0.258691	0.249528	0.446284	0.318662
	-0.6	0.0157719	-0.47676	-0.228755	0.19798	-0.130027	0.203685	-0.20115	0.0558768	0.0218923	0.543227	-0.226352	-0.575606	-0.113088	0.346391	-0.775715	0.24165	0.175181	-0.10882	-0.216823	0.647943	-0.147367	-0.0950716	0.177067	0.406818	1.02905	0.0505097	-0.363068	-0.264299	0.466012	-0.570148	0.812951	0.0604547	0.0851975	0.271943	-0.634405	-0.356726	0.538188	-0.335709	0.429521	-0.344405	0.521452	-0.808258	-0.232025	0.396772	-0.271434	0.307064	0.640987	0.478577
	-0.5	0.0228679	-0.49746	-0.238068	0.127659	-0.103324	0.117332	-0.0623116	0.157765	0.1649	0.573797	-0.254369	-0.611763	-0.157111	0.288359	-0.778871	0.206721	0.124163	-0.0552006	0.0351169	0.569106	-0.187846	-0.0524269	0.112869	0.308381	1.01909	-0.0303384	-0.367807	-0.259405	0.59862	-0.507965	0.774535	0.0209913	0.108627	0.0982255	-0.587876	-0.348761	0.655023	-0.233128	0.458541	-0.486907	0.616898	-0.711913	-0.269589	0.423567	-0.2946	0.339872	0.721759	0.594031
	-0.4	0.0898157	-0.518563	-0.228502	0.0817349	-0.0978019	0.108526	0.0418344	0.251605	0.250637	0.638693	-0.232835	-0.544687	-0.173366	0.316827	-0.772072	0.367861	0.0714616	-0.0382259	-0.172124	0.520078	-0.128227	-0.144118	0.289887	0.241321	0.940414	0.0658805	-0.371119	-0.225497	0.644231	-0.441292	0.693235	0.00388771	0.0289246	-0.0607134	-0.574491	-0.374801	0.626136	-0.101695	0.559183	-0.362087	0.591208	-0.482141	-0.308742	0.386684	-0.333096	0.389894	0.668965	0.683418
	-0.3	0.14591	-0.486948	-0.182438	0.037723	-0.0627769	0.157474	0.458018	0.275196	0.156783	0.619506	-0.182942	-0.438651	-0.283959	0.349791	-0.706278	0.526643	0.04894	-0.0436863	-0.201521	0.486534	-0.191463	-0.151126	0.237549	0.178726	0.813123	0.145994	-0.36674	-0.160034	0.705622	-0.391079	0.607012	-0.0154776	-0.0722596	-0.0856122	-0.476646	-0.453802	0.663905	-0.082319	0.682106	-0.249946	0.460803	-0.217085	-0.349813	0.352437	-0.374167	0.426699	0.504263	0.659436
	-0.2	0.219201	-0.462148	-0.15813	0.060324	-0.00783637	0.312421	0.776101	0.247907	0.100703	0.548224	-0.226641	-0.256343	-0.339121	0.392713	-0.700324	0.570975	0.0614848	-0.0149384	-0.278692	0.479925	-0.181737	-0.24018	0.113108	0.13426	0.646982	0.320602	-0.33036	-0.0755311	0.648479	-0.391399	0.42348	-0.0693455	-0.158125	-0.082779	-0.407995	-0.389576	0.608992	-0.0880032	0.798144	0.00462587	0.288856	-0.27106	-0.352868	0.324143	-0.353971	0.378533	0.352526	0.646456
	-0.1	0.209015	-0.437762	-0.130304	0.0793634	-0.0394568	0.385486	1.00489	0.220468	-0.0102281	0.411783	-0.247303	-0.215414	-0.339542	0.420069	-0.830063	0.633597	0.10043	-0.0390279	-0.0290534	0.43316	-0.24253	-0.180768	0.0986731	-0.0465348	0.441669	0.446973	-0.209267	-0.00849803	0.568053	-0.452046	0.424354	-0.128304	-0.227257	-0.0376031	-0.224873	-0.135196	0.572445	-0.181166	0.824184	0.0197269	0.203954	-0.538011	-0.343513	0.306819	-0.31185	0.228634	0.527139	0.637261
	0	0.180956	-0.471258	-0.129821	0.136767	-0.070677	0.441468	0.936494	0.198591	0.0981543	0.35171	-0.307243	-0.108068	-0.284686	0.442996	-0.923643	0.628612	0.123031	-0.111434	0.270997	0.384209	-0.226852	0.0738102	0.226992	-0.172308	0.324262	0.480581	-0.0217446	0.150723	0.416313	-0.483715	0.477916	-0.175271	-0.28146	-0.042049	-0.150119	0.156223	0.6084	-0.280623	0.859495	0.139263	0.245805	-0.598396	-0.305379	0.270643	-0.251035	0.101195	0.826793	0.828963
	0.1	0.0569756	-0.49309	-0.189998	0.0418776	-0.106591	0.403446	0.710436	0.193781	0.0895461	0.367267	-0.246418	-0.0939828	-0.152362	0.427824	-1.04043	0.670474	0.129904	-0.161406	0.324706	0.332656	-0.215596	0.551718	0.460441	-0.246063	0.3123	0.4498	0.330424	0.40834	0.337827	-0.544163	0.598804	-0.142317	-0.269376	-0.0853911	-0.107302	0.275931	0.703994	-0.401622	0.875678	0.411925	0.408327	-0.427594	-0.269605	0.221336	-0.21073	0.0355823	1.1515	0.912607
	0.2	0.0100063	-0.49864	-0.245433	-0.0832074	-0.0226566	0.3664	0.655886	0.12062	0.163948	0.425505	-0.305163	-0.0509708	0.0209452	0.327392	-0.857515	0.611384	0.0875368	-0.172431	0.32655	0.292411	-0.2061	0.966382	0.483247	-0.303796	0.369633	0.346097	0.789776	0.638553	0.270977	-0.519136	0.562147	-0.085007	-0.284959	-0.071353	-0.281646	0.186579	0.84943	-0.460698	0.921364	0.719417	0.60134	-0.125746	-0.225339	0.219525	-0.193209	-0.0132647	1.15244	1.31113
	0.3	-0.035557	-0.488327	-0.275669	-0.139944	0.0599442	0.242552	0.510691	-0.0327243	0.0378518	0.404443	-0.312801	-0.0371879	0.114844	0.285838	-0.866131	0.562872	0.0964687	-0.123574	-0.00724505	0.257026	-0.303724	1.19973	0.506381	-0.351867	0.445556	0.332667	1.31932	0.618026	0.229824	-0.461492	0.607939	0.0191462	-0.340363	-0.112302	-0.524522	0.070195	1.12724	-0.35742	0.963057	0.712815	0.54322	0.0653289	-0.150918	0.256448	-0.221699	0.0761	1.17804	1.7729
	0.4	-0.0443177	-0.508431	-0.197241	-0.118753	0.225938	0.106919	0.475648	-0.168962	-0.0150679	0.319418	-0.413824	0.0129094	0.129312	0.30421	-0.782512	0.516678	0.0641053	-0.157978	-0.0890062	0.202096	-0.41671	1.13684	0.577368	-0.417835	0.469434	0.38893	1.79051	0.46619	0.15417	-0.383205	0.737461	0.0601069	-0.445573	-0.14747	-0.739016	-0.0444776	1.41684	-0.200676	0.940696	0.496734	0.501609	0.26117	-0.0583655	0.282538	-0.280664	0.167493	1.14339	2.40252
	0.5	-0.0546563	-0.534381	-0.165043	-0.0517065	0.344556	-0.0575661	0.302166	-0.277646	-0.0998015	0.233676	-0.392076	0.100781	0.0118926	0.410071	-0.989669	0.45837	0.0655521	-0.142686	-0.328079	0.150842	-0.587066	0.966329	0.700612	-0.213912	0.466409	0.504775	2.24187	0.303019	0.119097	-0.308783	0.796436	0.127488	-0.485983	-0.264134	-0.790624	-0.0767739	1.61982	-0.00231308	0.904879	0.441986	0.290399	0.372886	0.0742674	0.291414	-0.361363	0.394253	1.04806	2.74493
	0.6	-0.139218	-0.625118	-0.128722	-0.0993907	0.381899	-0.146536	0.334256	-0.35027	-0.114292	0.24831	-0.423876	0.0873928	0.113318	0.396544	-0.983074	0.409652	0.0289972	-0.175224	-0.195304	0.101366	-0.672754	0.748657	0.759117	-0.130495	0.486071	0.652661	2.63465	0.219693	0.0965395	-0.27289	0.800027	0.18832	-0.469587	-0.282932	-0.73325	-0.0689683	1.58323	-0.00863192	0.792708	0.740585	0.15983	0.313381	0.191775	0.292175	-0.449808	0.523931	0.867078	2.85248
	0.7	-0.191833	-0.681851	-0.143347	-0.144356	0.32172	-0.156861	0.216092	-0.409227	-0.0803542	0.231307	-0.472726	-0.0115024	0.259305	0.375203	-0.819194	0.28679	0.0280281	-0.244335	-0.31554	0.079408	-0.67737	0.811632	0.71771	0.0952754	0.515759	0.694971	3.00536	0.184514	0.0523605	-0.258721	0.699878	0.316737	-0.444979	-0.328822	-0.714014	-0.0216809	1.44851	-0.0301889	0.696643	1.14144	0.00734205	0.155128	0.27163	0.321576	-0.440745	0.698575	0.80148	2.7741
	0.8	-0.214203	-0.699515	-0.149164	-0.225186	0.31191	-0.0333273	0.151649	-0.443899	0.108832	0.168434	-0.543943	-0.10064	0.408772	0.302196	-0.390971	0.165815	0.0287313	-0.30676	-0.128041	0.105049	-0.685565	0.954892	0.772975	0.0599291	0.587868	0.733869	3.27603	0.17704	-0.0209618	-0.278095	0.769578	0.419274	-0.412125	-0.383937	-0.811455	-0.0314195	1.40072	-0.0821829	0.632668	1.26368	-0.0608525	-0.0938273	0.370311	0.320804	-0.375245	0.810113	0.954658	2.95683
	0.9	-0.112212	-0.655857	-0.189148	-0.310511	0.387581	0.109368	0.00812292	-0.471691	0.139618	0.0521954	-0.500939	-0.15622	0.404998	0.276108	-0.0779096	0.159411	0.0212206	-0.355836	-0.0773965	0.138221	-0.752179	1.10574	0.894828	0.104197	0.610112	0.752531	3.47178	0.180497	-0.0123672	-0.304755	0.837198	0.468146	-0.433559	-0.433373	-0.87503	0.0151228	1.38445	-0.0922956	0.788024	1.3257	0.000388965	-0.17235	0.464012	0.317767	-0.305642	0.835595	1.14999	3.36526
	1	-0.0557411	-0.579684	-0.195572	-0.299075	0.445646	0.20031	0.0892073	-0.481616	0.212526	0.0073122	-0.438679	-0.0832381	0.30422	0.20925	0.109531	0.327894	-0.0136916	-0.354085	0.106434	0.251921	-0.824412	1.00906	0.919912	0.0338742	0.579732	0.871455	3.59322	0.148275	-0.0113233	-0.315473	1.16509	0.447202	-0.458513	-0.3905	-0.951948	-0.0761587	1.37313	-0.0176824	1.0195	1.37674	-0.0257277	-0.308449	0.577982	0.272275	-0.318345	0.817452	1.42865	3.81919
	1.1	0.0478819	-0.499758	-0.19031	-0.218838	0.476073	0.205466	0.0538687	-0.442196	0.0593126	0.0164743	-0.312184	-0.026289	0.30649	0.243806	0.113283	0.490018	-0.0489275	-0.409799	0.110107	0.353153	-0.793045	0.917216	1.00417	-0.0227632	0.587063	1.0003	3.69791	0.100854	0.0577873	-0.348219	1.41617	0.395439	-0.512457	-0.267225	-0.937317	-0.128248	1.27406	0.0684401	1.213	1.51077	0.0334874	-0.295912	0.611481	0.253729	-0.402452	0.79441	1.66154	3.85574
[truncated: 982 more rows]
[truncated: 253 more columns]

## Sheet: Fig. 4
Figure 4
Fig. 4b	YFP	1.4	1.4	1.2	1.2	1.2	0.6	1.4	1.4	1.4	1.4
	TetTox	3	4	1.4	3	2	3	2	4	4
Fig. 4c	YFP	39.3	35.5	23.6	36.2	34.6	52.4	52.2	61	46.7	34.7	54
	TetTox	71.1	34.6	80	58.7	36	53.4	90	44.2	90	28.2	68.8	90	90	53.6
[truncated: 29 more rows]

## Sheet: Fig. 5
Figure 5
[truncated: 34 more rows]

## Sheet: Fig. 6
Figure 6
[truncated: 10 more rows]

## Sheet: Fig. 7
Figure 7
[truncated: 80 more rows]

[truncated: 8 more sheets: Extended Data Fig. 2, Extended Data Fig. 3, Extended Data Fig. 4, Extended Data Fig. 5, Extended Data Fig. 6, Extended Data Fig. 7, Extended Data Fig. 8, Extended Data Fig. 9]
